# Supplementary material for: Restraint of presynaptic protein levels by Wnd/DLK signaling mediates synaptic defects associated with the kinesin-3 motor Unc-104
Source: eLife. 2017 Sep 19;6:e24271. doi: 10.7554/eLife.24271 (PMC5605197; doi:10.7554/eLife.24271)
Supplement: Figure 3—source data 1. — The file contains data from 3 independent experiments and 6 source data sheets: EJP amplitude, corrected EJP amplitude and Quantal content, mEJP amplitude and frequency of CS, unc-104, unc-104;wnd and wnd. This is corresponding to Figure 3. [file elife-24271-fig3-data1.xlsx]

## Sheet: EJP
							cs	unc104bris/P350	unc104bris/P350;wnd3/3	wnd3/3
						Mean EJP/mV	25.3661	14.4869	29.75	23.3091
								EJP
								left side 3rd segment	right side 3rd segement
						cs	animal1	25.7381	26.3575
							animal2	15.3405
							animal3	34.6879	28.5338
							animal4	27	23.6
							animal5	25	19.6
							animal6	22	25.4
							animal7	24.3	41
							animal8	26.6	21
							animal9	19.7
							animal10
						unc104	animal1	17.5985	15.7002
							animal2	7.53222	13.1918
							animal3		17.4805
							animal5	13.3	5
							animal6	14.8
							animal7	22	32
							animal8	5	15.5
							animal9	18.5	10.8
							animal10	8.9
						unc104wnd3	animal1	34.8	35
							animal2	22.7	44
							animal3	23.9	25.5
							animal4	29.4	27.4
							animal5	27.2	25.7
							animal6	31.5	27.5
							animal7	26.8	35.1
						wnd	animal1	15.6	21.8
							animal2	28.2
							animal3	14.9	20.9
							animal4	31.7	29.1
							animal5	30.3	21.5
							animal6	17.2	25.2

## Sheet: corrected EJP & quantal content
							cs	unc104bris/P350	unc104bris/P350;wnd3/3	wnd3/3
						Mean mini amp. /mV	1.23	0.9	1.36	1.07
						Mean quantal content	26.2128	18.5767	28.9739	27.1097
			EJP			corrected EJP			Quantal content
			left side 3rd segment	right side 3rd segement		left side 3rd segment	right side 3rd segement		left side 3rd segment	right side 3rd segement
	cs	animal1	25.7381	26.3575		32.2625	33.2417		26.2296	27.0258
		animal2	15.3405			17.4429			14.1812
		animal3	34.6879	28.5338		47.6842	36.7796		38.7676	29.9021
		animal4	27	23.6		34.2702	28.9723		27.8619	23.5547
		animal5	25	19.6		31.1111	23.1678		25.2936	18.8356
		animal6	22	25.4		26.5976	31.733		21.6241	25.7992
		animal7	24.3	41		30.0344	60.4847		24.4182	49.1746
		animal8	26.6	21		33.6283	25.1497		27.3401	20.4469
		animal9	19.7			23.3077			18.9493
		animal10
	unc104	animal1	17.5985	15.7002		20.4224	17.9094		22.6916	19.8994
		animal2	7.53222	13.1918		7.53222	14.7172		8.36913	16.3525
		animal3		17.4805			20.2636			22.5151
		animal5	13.3	5		14.852	5		16.5023	5.55556
		animal6	14.8			16.7475			18.6083
		animal7	22	32		26.5976	42.7481		29.5529	47.4979
		animal8	5	15.5		5	17.6495		5.55556	19.6105
		animal9	18.5	10.8		21.6465	10.8		24.0516	12
		animal10	8.9			8.9			9.88889
					Note: the following equation was applied when EJP amplitude is larger than 15% of Eresting potential: corrected EJP=EJP/(1-f(EJP/Edriving force)), where Edriving force=Eresting potential-Ereversal potential and f=the membrane capacitance factor (Δt/τ). In Drosophila NMJ, Ereversal potential is estimated around 0mV, Eresting potential from our recordings is around -70mV and f=0.55 (Kim et al., 200…
	unc104wnd3	animal1	34.8	35		47.8962	48.2759		35.2178	35.497
		animal2	22.7	44		27.6276	67.2489		20.3144	49.4477
		animal3	23.9	25.5		29.4257	31.8892		21.6366	23.448
		animal4	29.4	27.4		38.2315	34.9172		28.1114	25.6744
		animal5	27.2	25.7		34.593	32.2026		25.436	23.6784
		animal6	31.5	27.5		41.8605	35.0797		30.7798	25.7939
		animal7	26.8	35.1		33.9486	48.4663		24.9622	35.637
	wnd	animal1	15.6	21.8		17.7792	26.3058		16.6161	24.5849
		animal2	28.2			36.2268			33.8569
		animal3	14.9	20.9		16.8757	25.0064		15.7716	23.3705
		animal4	31.7	29.1		42.2144	37.7257		39.4527	35.2577
		animal5	30.3	21.5		39.7675	25.8702		37.1659	24.1778
		animal6	17.2	25.2		19.8877	31.4214		18.5866	29.3658

## Sheet: cs mEJP
Individual NMJ:	6000	6002	15	17	19	7000	7002	7004	7006	8000	8002	8004	8006	8035	37	39	41				Individual NMJ:	6000	6002	15	17	19	7000	7002	7004	7006	8000	8002	8004	8006	8035	37	39	41
	Amplitude	Amplitude	Amplitude	Amplitude	Amplitude	Amplitude	Amplitude	Amplitude	Amplitude	Amplitude	Amplitude	Amplitude	Amplitude	Amplitude	Amplitude	Amplitude	Amplitude				Frequency	2.13333	2.13333	2.13333	2.08889	1.84444	2.15556	1.68889	1.17778	1.31111	2	2.08889	1.08889	0.911111	2.51111	1.86667	2.02222	1.68889
	0.821	1.071	1.208	1.062	3.339	1.257	1.935	3.598	0.516	2.139	0.687	0.699	1.236	1.086	1.144	1.117	1.917					average	std
	0.751	0.452	1.089	2.939	1.108	2.066	0.516	3.333	0.653	1.755	0.577	1.447	0.763	0.69	0.699	0.751	1.239					1.81438	0.111301
	1.529	0.568	0.62	4.581	4.349	1.709	1.468	1.505	1.279	0.275	0.674	1.071	0.903	1.132	0.72	1.303	0.885
	0.757	0.684	0.519	0.583	2.255	1.611	0.69	1.474	1.74	1.553	0.897	2.679	0.83	0.751	0.787	1.584	1.077				average amplitude	1.39544	1.00982	0.7916	1.4921	1.74741	1.19091	1.10619	1.32817	1.26829	1.38229	1.0071	1.40029	1.3324	0.947045	1.12469	1.09302	1.23173
	0.833	1.373	0.549	1.227	1.471	0.717	0.705	0.586	1.12	0.909	0.934	1.065	0.964	1.117	1.166	0.925	1.37					average	std
	4.446	1.279	0.638	0.684	1.733	1.901	0.882	0.397	1.047	2.042	2.145	1.337	3.082	1.239	1.367	0.601	1.468					1.22638	1.20426
	1.495	0.568	0.711	1.978	1.105	0.967	0.586	1.617	0.812	0.845	0.739	0.677	1.422	0.632	0.583	2.2	2.374
	0.522	0.391	0.641	0.925	2.588	0.87	0.674	1.105	1.447	1.031	0.842	5.356	0.876	1.041	2.725	0.797	0.998
	1.547	0.87	0.928	0.363	1.559	3.055	1.352	0.928	1.205	1.749	0.882	1.34	0.25	1.413	1.459	1.12	3.406
	1.746	1.01	1.193	0.732	0.909	0.754	0.421	0.58	0.922	1.208	1.093	0.528	0.97	0.726	1.48	0.656	2.054
	1.019	0.674	0.714	1.385	1.279	1.102	0.418	1.538	1.254	0.769	1.312	1.138	0.626	0.745	1.584	0.955	1.489
	2.036	0.604	0.705	2.075	2.106	0.912	0.842	1.556	0.812	1.688	0.641	0.72	1.346	0.665	1.373	1.01	1.276
	1.212	0.623	0.671	1.447	0.888	0.351	0.943	0.757	0.848	2.301	1.08	0.967	0.946	1.315	0.848	0.665	1.102
	1.898	0.549	1.385	0.537	1.437	1.532	0.781	0.644	0.769	2.09	0.851	0.876	0.711	2.219	0.909	1.068	1.932
	1.508	0.482	1.105	1.73	0.989	0.467	0.742	0.882	1.541	1.45	1.038	1.862	1.315	0.806	2.591	2.628	0.757
	1.605	0.519	1.111	0.299	1.758	0.87	0.665	2.261	2.618	1.535	0.757	1.102	2.075	0.879	1.398	0.83	2.081
	4.239	0.513	0.922	2.432	1.697	1.053	1.785	2.423	1.138	0.638	1.773	0.925	4.547	1.822	0.62	0.894	2.747
	1.263	0.443	0.668	0.699	1.108	0.83	0.894	0.931	0.833	1.886	1.569	1.364	1.303	0.809	1.144	1.614	0.912
	1.16	1.062	0.62	0.946	3.561	0.388	0.467	1.648	0.662	1.096	1.498	1.584	1.611	0.726	0.876	1.419	0.641
	0.754	0.94	0.836	1.025	2.673	1.868	1.974	0.662	0.595	0.693	1.141	2.301	0.992	1.089	0.906	0.992	2.17
	1.935	1.373	0.699	1.678	2.292	1.697	0.839	1.187	2.954	2.112	0.87	0.79	1.117	0.916	0.583	1.291	0.735
	0.955	1.01	0.635	0.916	2.328	1.895	1.294	2.118	1.233	2.036	0.864	0.967	1.007	0.613	0.681	0.681	0.79
	1.703	2.072	1.151	0.616	1.459	1.135	0.635	0.449	0.748	1.285	0.897	1.563	2.405	0.928	0.824	2.063	0.525
	0.916	2.499	0.87	1.956	2.411	1.556	3.146	0.8	1.904	1.123	0.696	0.653	0.583	0.65	0.922	0.72	0.464
	0.833	1.187	0.858	1.038	1.266	0.735	1.611	0.739	0.931	1.868	0.797	1.523	1.508	0.357	2.438	1.044	0.632
	0.626	0.72	0.684	4.099	2.521	1.01	0.867	0.928	1.825	0.87	0.958	0.797	2.405	1.538	0.928	0.797	0.641
	0.906	0.516	2.429	2.124	1.685	1.645	0.562	3.76	1.169	3.156	0.739	0.827	2.576	0.693	0.906	0.647	0.677
	0.861	0.644	0.528	1.157	1.279	1.016	1.025	0.955	0.797	0.62	0.894	0.632	0.69	0.592	1.3	1.19	0.946
	1.819	0.882	0.894	1.331	3.143	0.977	1.099	0.873	0.851	0.812	0.94	1.3	0.934	1.218	1.205	1.532	1.422
	2.023	1.132	1.239	1.605	3.387	0.5	0.714	1.089	1.868	0.937	0.864	1.303	0.607	0.839	0.812	0.653	1.007
	0.778	1.163	1.108	1.422	1.791	1.447	2.881	0.693	0.87	2.432	1.276	1.105	0.955	1.007	0.61	1.016	3.867
	0.659	1.291	0.858	2.576	1.337	1.66	1.547	2.216	1.624	1.752	0.775	0.839	0.937	0.9	0.714	0.674	1.846
	1.733	0.562	1.41	1.413	1.071	1.16	1.41	0.568	1.105	1.907	1.868	1.041	1.773	0.449	1.34	1.251	2.698
	0.858	0.433	0.568	0.677	0.87	0.476	1.779	2.829	1.709	1.077	0.735	0.9	1.407	0.69	0.681	1.193	1.956
	2.13	0.818	0.8	0.873	2.948	1.257	1.111	0.656	0.748	1.709	1.157	0.735	1.093	2.341	0.946	0.818	2.377
	2.67	1.178	0.72	0.562	1.129	0.934	2.423	1.334	1.468	1.376	1.059	1.791	0.876	1.23	1.627	0.897	0.861
	1.212	0.739	0.662	0.659	1.019	0.574	0.848	1.959	1.193	1.175	1.74	0.729	1.804	0.681	0.5	0.72	0.665
	2.64	1.147	0.58	1.566	3.262	0.455	1.3	1.419	1.724	1.083	0.711	1.584	1.26	0.485	1.266	0.659	0.946
	1.788	0.314	1.053	0.452	3.564	1.77	1.013	0.839	2.368	1.587	0.986	0.894	1.868	0.714	0.717	0.735	0.861
	2.921	0.531	1.825	1.111	1.144	1.938	1.819	1.489	1.328	1.123	1.12	1.251	0.723	0.485	1.083	0.891	0.598
	1.776	1.266	1.477	4.91	1.218	1.727	0.36	0.787	1.514	1.752	1.157	1.334		0.653	0.897	0.699	0.439
	0.751	1.242	0.931	1.514	1.392	0.412	0.732	1.102	1.273	1.19	1.288	1.886		1.178	2.432	1.083	0.79
	1.154	0.906	0.989	0.36	3.653	1.016	0.983	0.864	1.434	1.41	0.461	1.498		0.616	1.273	1.248	0.375
	1.257	1.361	0.525	1.062	0.821	0.592	0.806	1.157	1.944	0.928	0.827	1.422		3.336	1.208	0.906	0.562
	1.236	2.032	1.111	1.733	1.996	1.035	1.019	0.812	1.373	2.203	0.992	1.355		0.4	0.595	2.017	2.817
	0.992	0.745	0.653	0.967	1.05	1.752	0.827	1.343	1.456	1.636	0.717	4.44		0.928	1.367	0.635	1.117
	0.916	1.483	0.897	1.77	0.482	1.648	0.897	1.736	0.714	1.123	1.242	1.398		0.54	1.932	1.263	0.449
	2.408	0.757	0.592	0.671	0.781	0.9	1.755	0.62	1.187	1.004	0.879	3.619		0.876	1.868	0.595	1.025
	0.656	0.385	0.87	1.254	0.797	1.212	1.92	0.983	1.483	1.578	0.488			0.934	1.41	1.639	1.007
	0.62	0.885	0.781	0.729	1.663	1.428	0.812	2.316	3.595	1.294	0.681			0.937	1.767	0.54	0.464
	2.197	0.604	1.044	0.836	1.285	0.842	1.544	0.912	0.537	1.199	0.781			1.123	1.114	1.16	0.931
	1.086	0.327	0.674	2.118	1.501	1.099	1.08	1.108	0.488	0.912	0.903			0.922	0.629	0.665	0.372
	1.266	1.34	0.613	1.236	3.558	0.647	0.626		1.141	0.574	1.105			1.068	0.854	1.541	1.541
	1.892	0.314	0.537	1.495	1.553	1.657	0.65		0.699	3.635	0.76			1.157	1.022	1.889	0.757
	1.102	0.616	1.218	0.821	0.516	1.666	1.617		2.426	0.69	1.083			1.096	0.586	0.879	0.592
	0.992	0.693	0.629	1.801	2.341	0.812	0.534		0.757	0.616	0.885			0.549	0.912	1.44	0.531
	1.151	0.464	0.977	1.993	3.284	0.809	1.016		0.769	1.007	1.105			0.83	0.888	0.577	1.352
	2.368	1.343	0.626	1.016	2.737	1.385	0.43		0.543	2.631	1.764			1.398	0.586	2.747	1.144
	2.161	0.8	0.558	1.392	0.662	1.804	2.472			1.019	1.208			0.769	0.909	2.579	0.403
	3.326	1.331	1.236	2.118	1.785	1.456	0.873			1.978	0.9			0.885	1.172	0.571	0.363
	1.065	1.065	0.65	0.571	0.696	1.27	1.376			0.836	1.367			0.827	3.302	1.187	1.331
	0.9	0.9	0.781	1.19	2.469	2.011	1.642			1.257	0.986			1.138	2.747	2.365	1.843
	0.592	0.592	0.824	0.967	1.294	2.005	0.61			2.115	0.87			1.099	0.897	2.048	2.689
	2.164	2.164	0.748	2.032	1.431	0.653	1.196			0.598	0.815			0.949	1.202	1.007	0.891
	2.399	2.399	0.842	1.288	2.063	1.544	1.083			0.946	1.123			1.605	0.726	1.517	1.782
	0.995	0.995	0.598	1.199	0.909	0.714	1.526			1.7	0.983			0.687	2.295	1.514	1.923
	0.931	0.931	1.028	0.879	1.715	2.032	0.809			1.303	1.251			0.665	1.178	1.898	0.427
	3.51	3.51	1.038	1.48	1.169	0.598	0.876			1.047	0.772			0.781	0.671	1.88	0.775
	0.882	0.882	0.937	2.457	1.758	1.224	0.867			1.413	0.848			0.555	2.274	1.349	1.944
	1.422	1.422	0.916	1.645	0.98	0.772	0.952			2.536	1.685			0.784	0.885	0.854	1.01
	0.763	0.763	0.552	2.31	1.651	1.459	1.157			1.871	1.038			0.711	0.443	0.677	0.986
	0.705	0.705	0.653	0.406	3.186	1.239	0.919			1.23	0.751			1.068	1.062	1.184	0.681
	0.601	0.601	0.403	2.048	1.581	0.516	1.288			1.566	1.013			1.508	0.708	1.41	1.224
	1.941	1.941	0.537	2.46	0.449	0.525	0.687			1.007	0.903			0.827	0.558	0.671	0.351
	1.401	1.401	0.247	2.151	2.063	1.074	0.36			1.822	0.992			0.537	0.943	1.34	1.083
	1.511	1.511	0.638	1.288	0.928	2.28				1.111	0.952			0.458	0.955	0.717
	0.867	0.867	1.059	3.583	0.839	1.413				0.851	0.995			0.665	0.784	0.681
	1.276	1.276	0.531	2.582	1.703	0.476				1.132	1.01			1.288	1.056	1.007
	1.419	1.419	0.433	0.891	0.412	2.67				1.102	1.547			0.592	1.022	0.656
	0.821	0.821	1.05	2.792	3.192	0.497				0.9	0.803			1.08	0.592	1.611
	1.035	1.035	0.522	2.28	1.068	0.69				0.677	0.98			0.928	0.345	0.574
	1.81	1.81	0.391	2.051	0.839	1.294				1.385	0.784			0.705	0.394	0.745
	2.292	2.292	0.232	1.086		0.677				1.282	0.787			0.842	0.427	0.345
	1.266	1.266	0.366	0.974		1.059				0.735	1.175			1.169		1.144
	1.474	1.474	0.415	1.587		0.555				1.45	1.205			0.531		0.507
	0.674	0.674	0.452	1.59		1.883				1.352	0.769			1.337		0.427
	0.54	0.54	0.397	1.227		1.089				1.437	1.175			0.867		0.51
	1.248	1.248	0.36	0.818		0.729				1.642	0.726			0.995		0.479
	0.394	0.394	0.577	1.892		0.989				0.65	0.5			0.656		0.345
	1.962	1.962	0.421	1.923		1.248					1.849			0.641		0.449
	0.455	0.455	0.418	0.647		0.925					0.861			0.806
	0.473	0.473	0.433	2.148		1.175					0.72			0.83
	0.403	0.403	0.449	1.047		1.047					1.123			0.659
	1.053	1.053	1.053			1.425								1.242
	0.909	0.909	0.909			0.647								1.013
						1.907								0.967
														1.572
														0.385
														0.571
														0.821
														0.558
														1.114
														0.821
														0.644
														1.413
														0.986
														0.623
														1.563
														1.184
														1.062
														1.047
														1.27

## Sheet: unc104 bris p350 mEJP
	Individual NMJ:	4	6	7	6009	6010	11	13	6021	6023	26	7008	7010	7011	7013	8015	17	42	44	46	48			Individual NMJ:	4	6	7	6009	6010	11	13	6021	6023	26	7008	7010	7011	7013	8015	17	42	44	46	48
		Amplitude	Amplitude	Amplitude	Amplitude	Amplitude	Amplitude	Amplitude	Amplitude	Amplitude	Amplitude	Amplitude	Amplitude	Amplitude	Amplitude	Amplitude	Amplitude	Amplitude	Amplitude	Amplitude	Amplitude			Frequency	0.555556	0.733333	0.533333	0.577778	0.377778	0.355556	0.288889	0.577778	0.377778	0.6	0.177778	0.311111	0.6	0.177778	0.177778	0.2	0.822222	0.688889	0.4	0.422222
		0.851	0.925	1.096	0.983	0.58	0.922	0.613	1.065	1.663	0.61	1.312	0.903	1.059	0.748	0.546	0.711	0.494	1.111	0.693	0.403				average	std
		1.328	0.427	0.958	1.025	0.659	0.766	0.916	1.343	1.126	2.701	0.809	0.543	0.443	1.138	0.674	0.65	0.488	0.662	0.757	1.584				0.447778	0.0447901
		0.885	1.37	0.54	0.76	0.455	1.12	1.154	1.559	0.864	3.876	0.674	0.589	0.854	0.974	0.473	0.583	0.699	1.01	1.035	0.955
		1.285	2.789	0.806	1.709	0.543	0.708	1.047	2.228	0.891	3.802	0.574	0.986	0.65	1.117	1.065	0.787	1.013	0.552	1.404	0.534			average amplitude	0.760958	0.900906	0.636435	0.716	0.639312	0.945733	0.7635	1.25688	1.21569	1.52981	1.02357	1.00069	0.931654	0.907143	0.676143	0.68275	0.737472	0.865067	0.828059	0.849
		0.748	0.696	0.58	0.58	0.699	1.035	0.571	2.283	1.047	0.931	1.187	2.133	1.022	0.677	0.809	0.668	0.714	0.403	0.522	0.62				average	std
		1.065	1.108	0.507	0.842	0.763	0.653	0.778	0.784	0.632	1.083	2.084	0.79	0.98	1.022	0.62	0.632	1.651	0.32	0.626	1.202				0.893339	0.0524553
		1.105	2.063	0.565	0.833	0.497	0.62	0.589	0.891	0.916	1.187	0.525	0.98	0.427	0.674	0.546	1.019	0.366	0.345	0.827	0.497
		0.681	1.038	0.961	0.784	0.473	0.766	0.824	1.041	2.124	0.427		0.867	0.543			0.412	1.584	1.376	0.824	0.717
		0.589	0.372	0.571	0.922	0.705	1.465	0.919	2.634	1.578	1.089		0.677	0.385				1.425	1.276	1.035	0.705
		0.549	0.763	0.638	0.61	0.363	1.141	0.827	0.549	1.001	1.471		1.297	0.787				0.549	1.505	0.812	0.427
		0.793	0.504	0.726	0.729	0.464	2.048	0.558	1.099	1.282	2.765		0.888	1.102				0.705	0.388	0.562	0.629
		0.665	0.79	0.705	0.598	0.656	0.931	0.366	2.078	1.053	0.775		1.755	1.178				0.635	0.546	0.793	1.648
		0.754	1.682	0.839	0.873	0.452	1.154		0.854	0.851	2.432		0.601	0.568				1.001	1.108	0.787	1.141
		0.375	0.726	1.035	1.071	0.665	0.497		1.123	1.743	1.511			0.519				0.412	1.068	1.154	0.732
		0.641	0.543	0.662	0.552	1.199	0.36		0.885	1.166	1.233			1.404				0.97	0.833	0.607	1.163
		0.583	0.363	0.671	0.65	1.056			1.385	1.514	0.729			0.5				0.577	0.919	1.065	1.022
		0.635	0.72	0.415	0.558				0.992		1.312			1.166				1.202	1.501	0.574	0.51
		2.325	0.327	0.464	0.635				0.787		0.537			2.289				0.714	1.126		0.793
		0.439	0.601	0.363	0.641				1.028		0.894			1.031				0.415	0.665
		0.43	0.513	0.449	0.458				1.398		1.428			0.739				0.732	0.751
		0.299	0.43	0.357	0.336				0.739		1.401			2.277				0.598	0.595
		0.491	1.099	0.385	0.461				1.324		2.09			1.172				0.424	0.818
		0.436	1.007	0.345	0.497				1.718		1.602			0.781				1.489	1.172
		0.311	1.007		0.427				0.381		1.685			0.565				0.638	0.876
			0.613		0.366				1.254		1.343			0.577				1.279	1.019
			0.665								0.861			1.205				0.751	0.879
			0.552															0.348	0.406
			1.874															0.671	0.5
			0.662															0.589	0.879
			1.855															0.537	1.343
			0.504															0.458
			0.241															0.745
																		0.635
																		0.33
																		0.409
																		0.302

## Sheet: unc104 wnd33 mEJP
Individual NMJ:	6027	29	7015	7017	7019	7021	8020	22	24	49	51	53	55			Individual NMJ:	6027	29	7015	7017	7019	7021	8020	22	24	49	51	53	55
	Amplitude	Amplitude	Amplitude	Amplitude	Amplitude	Amplitude	Amplitude	Amplitude	Amplitude	Amplitude	Amplitude	Amplitude	Amplitude			Frequency	2.11111	0.933333	1.66667	1.48889	2.75556	2.37778	3.06667	2.62222	2.53333	4.44444	3.24444	3.77778	3.86667
	0.665	1.004	1.025	4.465	1.26	1.48	1.95	1.172	2.228	2.106	1.489	0.97	1.37				average	std
	2.713	0.394	0.708	0.784	0.638	1.196	0.87	2.481	2.597	4.001	1.041	2.026	3.214				2.68376	0.290312
	1.624	0.467	0.882	1.215	1.465	0.72	0.806	0.894	1.157	2.225	1.044	0.696	1.248
	1.334	2.17	1.389	1.413	0.427	1.205	1.276	1.218	1.471	1.309	2.972	1.376	1.038			average amplitude	1.44681	1.23722	1.25993	1.59841	1.24254	1.20805	1.37129	1.30479	1.37643	1.74203	1.32915	1.22333	1.32105
	0.626	0.69	2.173	0.693	1.099	1.099	1.352	0.726	2.475	0.711	0.702	0.787	1.331				average	std
	0.696	0.891	1.154	1.63	0.485	0.696	1.385	1.413	1.202	1.587	1.27	1.254	1.608				1.35854	1.69242
	2.524	0.598	1.019	1.782	1.889	0.525	0.964	1.553	0.702	2.75	0.854	0.598	0.839
	3.027	1.578	1.376	1.453	1.514	1.166	2.701	1.401	0.903	1.376	1.178	1.678	2.032
	1.981	0.601	1.398	2.341	1.282	1.898	1.224	1.364	0.961	2.09	0.677	1.804	2.176
	0.882	1.926	2.539	1.486	1.236	1.459	1.025	1.932	0.766	1.929	1.062	0.818	1.102
	1.447	2.899	1.761	1.425	1.474	1.456	1.749	1.48	1.575	2.737	1.498	0.97	1.187
	1.099	1.239	1.236	2.603	1.55	0.854	0.531	1.855	1.813	1.447	0.677	1.825	0.928
	1.138	1.343	0.513	1.117	0.549	1.315	2.06	1.321	1.428	3.5	0.659	2.255	1.517
	5.295	0.757	0.72	1.62	1.855	0.546	1.535	0.836	1.413	0.812	0.574	1.205	0.784
	0.726	1.318	0.775	2.985	0.742	1.81	1.19	1.358	0.766	0.851	1.859	0.995	1.474
	4.245	0.714	0.964	1.044	0.677	0.604	1.215	1.038	1.068	1.083	0.876	1.712	0.528
	1.498	0.735	3.549	2.423	0.525	1.688	1.035	1.056	0.821	1.859	0.928	1.126	2.325
	1.361	0.739	1.068	1.572	0.583	0.247	1.746	1.151	1.059	0.912	0.766	1.608	2.176
	0.723	2.332	0.958	1.639	1.804	2.725	1.938	1.263	1.88	2.002	0.65	1.001	1.257
	0.69	0.531	1.816	2.509	0.784	0.677	2.151	1.773	0.928	1.437	2.985	2.017	0.616
	0.9	0.69	0.934	1.138	1.532	0.995	2.121	2.588	0.83	2.194	2.78	0.824	1.169
	1.257	1.056	1.315	1.437	3.391	1.05	0.793	2.332	1.425	1.984	1.031	0.876	0.748
	0.568	1.425	0.958	1.373	0.83	0.714	0.473	0.412	0.958	1.331	0.537	0.922	1.886
	1.08	2.448	1.981	1.144	0.821	1.074	1.315	1.389	0.629	1.819	1.318	1.016	0.534
	1.41	2.011	0.806	1.309	0.9	1.987	1.645	1.144	1.242	3.104	0.589	0.769	0.745
	0.61	0.72	1.199	0.983	1.12	1.468	0.363	0.522	0.806	0.98	1.474	0.827	1.016
	1.361	1.334	1.572	1.855	2.402	1.605	1.77	1.807	1.08	1.202	1.208	3.21	1.474
	1.428	1.642	1.031	1.541	1.273	2.158	0.958	1.114	0.745	2.039	1.474	0.732	1.184
	0.989	1.642	0.946	1.617	0.739	0.397	2.621	0.836	0.815	0.525	1.208	0.647	0.601
	1.324	1.608	0.726	1.392	1.764	1.108	1.117	0.571	1.59	1.422	1.404	1.364	0.8
	2.109	0.882	0.867	1.089	0.827	1.212	1.041	1.321	0.925	1.45	0.919	0.937	1.794
	2.094	1.282	0.72	1.773	0.577	0.665	1.022	3.271	1.63	1.81	1.077	1.291	3.156
	2.545	1.086	0.928	1.721	0.629	0.766	1.279	1.266	1.523	0.854	1.837	1.297	1.434
	1.477	0.876	1.178	1.483	1.157	1.27	1.236	0.656	1.596	0.595	2.103	0.967	2.46
	0.937	0.964	1.016	0.607	1.077	1.523	1.215	0.549	0.995	1.923	1.205	0.931	2.008
	1.453	1.035	1.035	1.868	1.175	1.059	1.151	0.946	1.895	0.69	0.525	0.858	1.166
	0.51	2.109	1.627	1.642	1.135	1.242	1.935	0.858	1.596	1.352	0.58	0.662	1.413
	0.507	1.523	0.818	1.297	1.846	0.882	1.309	1.041	3.351	1.117	1.053	1.669	1.474
	0.717	1.169	2.512	0.839	1.413	1.233	1.74	1.242	1.285	4.095	1.089	0.882	1.883
	1.495	0.864	1.523	2.795	1.923	2.042	0.613	1.334	1.157	0.583	2.484	1.358	1.175
	1.404	1.434	1.257	1.773	1.178	1.691	3.513	1.245	2.917	2.307	3.76	0.574	3.149
	0.793		1.709	1.279	0.516	1.41	1.48	1.138	0.772	2.286	1.031	1.779	0.763
	1.706		0.833	1.321	0.421	1.688	0.781	0.851	1.968	2.228	1.089	0.763	2.127
	0.641		1.007	0.775	0.69	1.331	0.369	1.81	2.374	2.057	1.434	1.788	1.45
	1.044		1.416	1.492	0.742	1.154	0.793	1.096	2.695	1.785	1.443	0.946	1.227
	1.053		1.059	1.517	1.66	2.347	1.263	1.05	1.343	1.306	1.059	0.806	1.685
	1.462		0.778	1.23	1.23	1.062	0.836	1.26	1.166	1.144	0.638	0.51	1.688
	2.213		0.961	0.848	0.711	1.419	2.228	1.331	0.711	2.084	0.763	2.066	1.981
	1.547		1.285	2.106	1.837	0.705	0.885	1.303	2.93	1.328	2.994	0.98	1.019
	1.456		1.315	1.691	2.411	1.492	1.062	0.9	1.089	1.816	1.761	0.742	0.946
	1.605		0.671	1.578	1.144	1.593	0.961	1.013	1.974	0.583	3.699	0.989	1.175
	1.242		1.428	2.899	1.166	1.276	1.306	1.27	1.486	1.886	0.827	0.601	0.696
	0.543		0.732	1.392	1.007	1.193	0.76	0.757	1.425	1.556	0.577	1.578	0.696
	1.913		1.538	1.422	1.468	0.604	1.236	1.138	1.563	1.041	0.781	0.632	0.772
	1.102		0.897	1.697	1.776	1.843	1.093	1.001	1.312	2.173	1.266	1.855	2.017
	1.642		0.949	1.205	1.608	0.787	1.758	2.777	0.9	2.072	0.76	0.668	1.953
	2.74		2.13	1.712	0.867	1.096	0.809	1.721	0.735	2.579	0.812	0.519	2.31
	0.818		1.184	1.55	1.001	2.448	0.916	1.038	2.158	7.083	0.671	1.12	2.103
	0.644		0.766	1.346	0.861	1.477	3.217	1.007	0.583	0.641	1.974	1.141	0.729
	1.242		1.495	1.855	1.715	1.096	0.638	1.266	1.12	7.263	0.589	0.8	0.946
	1.083		0.998	1.697	1.468	0.757	2.518	1.364	1.364	1.947	1.205	0.742	0.83
	0.928		0.897	2.139	1.492	1.605	2.606	1.443	0.79	1.068	2.057	0.711	1.013
	1.447		1.12	0.974	0.983	1.187	1.096	0.525	1.697	3.94	0.732	1.175	0.992
	2.548		1.501	2.209	1.038	1.224	1.004	2.222	1.706	1.184	1.541	1.294	1.92
	1.462		1.337	0.623	0.876	1.627	0.983	0.821	1.48	1.367	2.853	1.944	3.677
	1.489		1.361	2.063	0.949	2.133	1.651	1.294	2.777	8.331	0.906	0.543	0.964
	2.444		1.041		1.129	1.086	1.782	2.335	0.812	1.672	1.395	1.096	1.825
	1.639		1.099		0.684	0.806	1.489	1.324	0.592	0.607	2.31	1.62	1.526
	0.934		0.977		1.19	0.864	2.191	0.632	1.233	1.288	2.393	2.124	1.822
	1.001		1.248		1.099	0.958	0.98	0.555	0.644	1.373	0.723	0.568	1.987
	0.534		0.815		1.913	0.937	1.172	1.315	2.255	2.094	2.695	1.022	1.523
	0.8		1.263		0.546	1.703	1.224	1.144	2.493	1.91	1.318	0.867	1.462
	1.328		4.257		0.754	1.019	1.599	0.974	1.025	2.249	0.919	1.578	0.522
	2.222		1.196		0.87	0.821	0.851	1.456	1.968	1.63	0.998	1.413	0.754
	1.669				1.764	1.373	1.331	0.9	0.54	0.934	2.811	2.277	0.54
	1.971				0.946	1.282	0.693	1.44	2.365	4.593	1.254	2.939	0.821
	1.135				0.723	1.688	1.907	1.324	0.977	1.471	2.994	1.282	1.279
	0.714				2.124	1.511	1.407	1.66	0.87	0.931	2.963	1.16	0.552
	1.318				0.769	0.854	1.782	2.423	0.47	2.017	1.41	1.532	1.639
	0.684				1.251	1.19	1.581	2.777	1.019	1.089	1.413	2.707	0.873
	1.492				1.498	1.077	3.641	1.804	1.758	1.239	0.519	1.181	1.19
	1.443				1.492	0.47	1.74	1.492	1.505	3.342	0.723	1.788	1.288
	3.384				1.23	0.964	0.931	1.181	1.068	0.626	0.934	0.885	0.632
	1.523				1.303	1.175	2.795	0.531	1.553	1.382	0.772	1.953	0.653
	1.636				1.105	0.986	1.886	0.638	2.67	1.55	3.638	1.273	2.191
	0.623				1.422	0.732	1.62	0.479	0.739	2.994	2.032	0.644	0.803
	2.304				2.832	0.974	0.851	2.206	0.327	0.848	1.608	2.185	1.797
	1.117				2.258	0.589	1.157	0.616	0.916	0.781	1.108	1.871	0.812
	1.065				1.489	0.61	2.121	1.181	1.215	1.474	1.599	0.824	0.995
	1.703				0.931	0.592	1.535	0.97	1.605	1.492	1.08	0.955	0.751
	2.631				0.912	1.025	1.349	1.947	1.688	1.169	0.888	0.977	1.022
	1.526				1.743	0.629	0.467	2.652	1.672	1.248	0.824	1.492	5.249
	0.436				0.671	0.583	0.522	0.388	0.76	2.716	0.62	0.656	0.909
	1.892				1.27	1.276	1.743	1.617	0.839	0.723	1.074	0.998	1.785
					0.873	1.132	1.788	1.511	2.734	2.658	0.949	1.071	2.652
					1.816	0.952	1.462	1.111	1.569	1.254	1.431	0.812	1.05
					0.742	0.958	1.181	1.996	1.773	1.709	0.977	0.723	0.94
					1.422	0.769	0.681	1.569	0.839	1.407	0.858	1.624	1.578
					1.535	3.885	0.781	2.115	2.731	1.132	0.818	1.614	1.224
					2.13	2.121	1.865	0.754	0.952	0.964	1.743	2.115	0.72
					1.883	1.05	0.952	1.083	0.76	0.821	1.202	1.682	0.766
					1.547	0.452	1.321	1.077	1.157	5.496	0.528	1.065	1.26
					2.652	1.34	2.213	1.035	1.602	2.536	0.681	0.775	1.108
					0.696	1.706	0.98	1.123	0.827	1.904	0.659	1.727	0.797
					0.995	0.687	1.392	0.522	1.233	2.185	0.925	1.743	0.961
					1.172	1.166	1.691	1.093	1.45	1.395	0.711	0.726	0.546
					0.443		1.334	1.422	1.892	2.023	1.169	0.812	0.787
					1.434		0.69	1.569	0.72	3.082	1.987	1.315	1.462
					2.39		0.778	2.475	1.395	3.024	1.465	0.644	1.63
					0.958		0.784	0.986	0.787	1.706	1.883	1.221	2.493
					0.732		1.086	0.452	0.919	2.423	0.641	0.977	2.847
					1.334		0.571	1.453	1.63	1.071	1.26	2.271	1.297
					1.88		1.291	0.696	0.668	2.029	3.366	1.007	1.306
					0.739		0.848	0.833		1.84	2.405	0.632	1.544
					0.98		4.214	2.673		0.629	2.539	1.126	1.755
					0.986		1.752	1.279		1.288	2.036	1.202	1.041
					1.886		1.099	0.748		2.682	2.155	1.514	0.778
					1.135		1.12			2.414	2.808	1.468	0.604
					1.001		1.044			0.977	0.58	1.688	1.52
					1.437		0.992			2.539	0.684	0.735	1.285
					1.208		2.011			1.233	0.873	1.263	0.632
					0.836		0.836			0.76	0.629	1.291	1.151
					0.888		1.285			0.879	1.73	1.434	0.711
							1.071			3.876	0.815	0.604	0.986
							1.572			1.434	0.943	1.465	1.23
							1.221			1.236	0.421	0.949	0.955
							1.877			0.65	1.398	1.636	1.08
							1.535			1.73	0.504	0.751	1.001
							0.54			0.72	1.486	1.077	0.851
							1.996			0.745	1.254	0.519	1.224
							2.625			4.434	0.83	0.906	0.876
							1.083			0.717	2.213	1.874	0.626
							1.053			0.909	1.981	1.239	0.8
							0.528			1.315	1.282	1.724	1.358
							0.742			3.314	0.644	1.636	1.566
							0.626			0.967	1.019	0.742	1.764
							0.827			1.965	1.657	0.586	0.983
										0.781	0.961	1.215	1.221
										0.549	1.318	1.566	0.739
										0.781	0.983	1.169	0.821
										2.817	0.641	0.821	0.815
										0.543	1.443	1.733	0.787
										1.248	0.497	1.266	1.248
										0.522	0.464	1.382	1.138
										0.568	0.388	2.222	0.693
										1.483		2.893	1.151
										7.541		0.909	1.904
										7.657		1.334	1.688
										0.845		0.775	1.001
										1.422		0.888	1.831
										0.735		1.12	1.257
										1.453		0.797	1.538
										1.282		1.752	0.916
										1.761		0.854	1.901
										3.958		2.029	1.453
										1.541		1.709	0.812
										1.547		1.355	0.687
										2.271		1.114	2.261
										0.851		2.075	0.888
										1.413		1.633	1.355
										1.993		1.285	1.401
										1.505		1.401	1.324
										1.379		0.674	0.854
										0.854		0.433	1.202
										1.08		0.342	1.526
										0.775		0.534	1.163
										1.511		0.476	0.961
										2.09		0.522	0.787
										1.187		0.586	0.961
										0.827			1.877
										0.931			1.801
										1.099			0.391
										2.179			1.544
										1.541
										1.202
										4.535
										2.832
										1.749
										0.47
										3.021
										1.016
										0.296
										0.943
										1.962
										2.075
										1.007
										1.489
										0.836
										1.694
										0.351
										0.995
										0.543
										0.327
										0.247
										0.409
										0.418
										0.534
										0.47
										0.36

## Sheet: wnd3 mEJP
Individual NMJ:	7025	7027	8026	28	31	33	57	59	61	63		Individual NMJ:	7025	7027	8026	28	31	33	57	59	61	63
	Amplitude	Amplitude	Amplitude	Amplitude	Amplitude	Amplitude	Amplitude	Amplitude	Amplitude	Amplitude		Frequency	3.04444	1.55556	6.35556	4.28889	4.44444	2.42222	4.57778	4.24444	2.53333	2.2
	3.021	0.836	0.717	0.742	0.616	1.245	1.3	0.555	0.735	0.592			average	std
	0.311	0.79	0.531	0.717	2.325	1.096	1.779	0.949	1.083	0.858			3.56667	0.485777
	0.595	0.928	1.44	0.513	0.858	0.36	1.199	0.705	0.461	0.552
	0.928	0.711	0.903	0.98	3.024	3.122	0.809	0.677	0.308	1.627		average amplitude	1.33404	1.00661	0.927558	0.994135	1.22647	0.980037	1.14474	1.15529	0.997637	0.945418
	1.068	0.504	0.732	0.745	1.27	0.87	0.897	0.922	1.428	0.836			average	std
	1.147	0.705	1.169	0.815	1.959	0.571	0.659	1.535	1.849	0.702			1.07119	2.17852
	2.945	1.923	0.613	1.102	1.123	1.001	0.867	1.721	1.529	0.626
	1.495	0.574	1.105	1.004	0.705	0.714	0.867	0.739	2.682	1.343
	1.91	1.187	1.538	0.629	1.178	0.641	2.158	0.647	0.531	1.099
	1.26	0.568	0.784	1.022	1.422	0.772	0.677	1.37	0.891	1.27
	1.627	1.178	0.723	1.382	1.224	0.946	1.413	0.427	0.763	0.751
	0.705	1.34	0.989	0.867	0.894	0.433	0.558	0.803	1.199	0.574
	0.815	0.58	1.199	1.218	1.559	0.708	0.873	1.019	0.708	1.443
	0.439	0.928	1.016	0.906	1.489	0.323	0.751	0.705	1.84	0.784
	0.696	0.699	0.784	0.592	0.555	1.727	1.224	0.763	1.74	1.297
	0.662	1.038	0.656	1.474	0.833	0.522	0.305	0.888	0.909	1.453
	1.736	1.093	0.763	0.681	1.346	1.95	1.917	0.989	0.748	0.668
	0.763	1.453	1.16	0.558	1.364	1.291	2.6	0.909	0.781	1.297
	1.407	1.993	0.876	0.522	2.35	1.285	1.846	0.87	0.836	1.593
	1.099	0.763	0.922	1.135	0.69	0.906	0.848	0.418	0.638	0.751
	1.648	0.632	1.965	1.498	1.462	1.337	1.376	0.293	1.297	1.443
	4.327	0.827	0.665	1.199	0.626	0.769	0.653	1.651	1.041	0.778
	0.974	1.236	1.358	1.028	1.483	0.772	1.141	0.439	1.453	1.187
	0.906	0.8	0.665	0.531	0.546	1.19	1.364	0.714	0.922	0.546
	1.022	0.51	0.708	0.607	1.352	0.693	0.507	0.928	0.818	0.711
	1.129	0.656	0.729	1.001	1.166	0.912	0.876	1.501	1.599	0.858
	2.545	0.858	0.879	0.986	2.582	1.093	1.385	2.182	1.208	0.876
	1.355	1.105	1.312	0.595	0.989	0.629	1.306	1.071	0.69	0.781
	1.74	1.291	0.845	1.392	1.285	0.476	2.026	0.833	0.632	0.516
	0.488	1.944	1.227	0.803	0.998	1.105	1.242	0.806	2.179	1.328
	0.607	1.218	1.227	0.833	1.309	0.952	0.757	2.106	0.598	1.581
	1.083	0.635	3.751	1.239	1.083	0.754	1.852	1.825	2.689	2.148
	0.388	1.047	2.335	1.425	1.666	0.912	0.626	0.818	0.925	0.644
	0.751	1.151	1.385	0.717	0.974	1.587	0.696	1.01	1.044	0.797
	2.167	0.8	1.785	1.126	0.97	2.502	0.507	0.79	0.732	0.662
	1.138	0.909	0.726	0.97	0.607	0.986	1.892	0.778	0.632	1.004
	3.58	1.462	1.007	1.022	0.977	0.864	1.41	1.602	1.199	0.687
	0.998	0.711	0.888	2.39	0.815	0.354	0.821	0.793	0.928	0.897
	0.83	1.291	0.781	1.05	1.242	1.465	2.032	0.839	0.742	1.321
	0.815	1.48	0.763	1.477	2.103	0.891	0.513	1.224	0.995	0.876
	1.141	1.239	0.568	0.888	1.764	0.958	1.84	0.861	0.647	0.937
	0.446	0.958	0.964	0.797	0.504	1.068	1.941	1.309	0.546	2.689
	0.681	0.473	0.931	1.276	1.663	0.446	0.931	0.549	1.166	0.699
	0.854	1.297	0.592	0.797	1.37	0.534	0.748	0.931	1.172	0.8
	2.066	1.056	0.742	0.577	0.546	0.906	1.767	0.812	0.546	1.12
	0.616	1.147	0.983	1.849	1.788	1.413	0.302	0.62	0.992	1.276
	1.196	2.551	0.729	0.879	1.276	1.108	1.077	2.463	0.668	0.867
	1.19	1.035	0.586	1.52	0.967	0.824	0.604	0.259	0.952	0.772
	1.007	0.992	1.221	1.016	0.525	0.793	2.774	0.848	0.815	0.528
	1.007	0.262	0.702	1.257	1.474	0.998	0.677	1.703	1.364	0.623
	0.983	1.382	0.708	1.929	1.55	0.69	0.592	0.708	0.647	1.556
	0.497	0.842	1.266	0.781	0.8	1.709	0.787	1.447	1.044	1.236
	0.931	0.815	1.184	0.604	1.343	1.309	0.592	1.154	1.193	0.858
	0.574	1.55	0.684	0.998	1.62	0.381	2.469	1.099	1.55	0.589
	0.638	0.681	0.769	0.873	0.604	0.51	1.807	1.917	1.013	1.01
	0.998	0.366	1.022	1.401	1.889	0.906	0.891	1.068	1.05	0.656
	1.303	0.61	1.184	1.117	0.763	0.873	0.473	1.096	1.694	0.592
	1.184	0.818	0.946	1.208	1.489	0.687	0.848	0.43	0.62	1.343
	0.803	0.922	1.154	0.732	1.517	0.909	1.776	0.83	0.867	2.011
	0.638	0.928	1.135	1.294	1.291	0.946	0.266	1.303	0.79	1.944
	0.65	1.028	0.507	1.315	0.815	0.69	1.022	1.608	1.163	0.793
	0.745	0.775	1.379	0.76	1.114	0.995	2.402	0.406	0.656	0.5
	0.705	0.732	0.912	0.574	0.705	0.989	1.288	0.821	0.958	3.119
	0.955	1.349	1.501	0.784	0.836	1.202	0.775	0.519	0.558	0.787
	3.537	1.428	1.553	1.205	1.181	0.537	1.022	1.456	0.909	1.114
	2.133	0.803	0.592	0.897	0.827	0.58	0.821	0.598	1.175	0.845
	0.922	1.437	1.068	1.001	0.583	1.608	0.558	0.989	0.668	1.01
	1.129	0.833	1.617	1.251	1.453	1.001	0.375	0.958	0.986	1.001
	1.031	0.793	0.79	1.52	2.75	1.141	0.397	3.983	1.215	0.9
	0.36		1.294	1.66	2.362	1.056	0.723	1.385	1.059	1.022
	4.507		0.98	0.739	0.516	0.534	1.697	1.273	0.717	1.044
	0.739		0.864	0.974	1.062	0.482	0.534	1.355	0.998	0.931
	0.412		0.787	0.705	3.68	0.757	1.602	0.925	0.876	0.958
	1.389		0.528	0.543	1.511	1.047	0.549	1.379	0.739	1.074
	0.537		0.735	1.639	2.191	0.54	0.272	0.9	0.772	0.562
	0.72		1.038	0.824	0.58	2.539	1.08	1.349	1.901	0.522
	1.498		0.766	0.513	1.718	0.708	2.353	0.644	1.511	0.613
	2.536		1.266	1.761	0.69	0.409	0.888	0.433	1.105	1.004
	0.705		0.641	1.105	1.794	1.37	1.093	1.202	0.534	0.879
	0.845		0.504	0.705	0.925	1.27	0.739	1.965	1.239	0.674
	2.432		1.324	1.199	1.26	1.035	1.138	0.867	0.781	0.833
	0.986		0.583	0.742	2.628	0.964	0.903	1.55	2.029	0.681
	1.163		0.909	1.035	1.282	0.555	2.225	0.998	0.623	0.488
	1.294		1.001	0.974	1.147	1.297	0.729	1.413	0.943	0.571
	0.601		0.867	0.729	2.292	0.586	0.504	1.227	1.212	0.766
	1.419		1.025	2.377	1.239	0.961	0.931	2.777	0.72	0.644
	4.172		1.34	0.494	1.312	1.315	2.686	1.663	0.607	1.001
	4.108		0.589	0.717	0.919	1.462	0.421	1.511	0.708	1.025
	1.056		1.205	1.129	1.031	0.97	1.199	1.154	0.574	0.839
	0.446		0.613	1.169	1.236	1.547	1.367	1.535	0.699	0.882
	0.809		0.955	0.8	1.318	0.635	2.924	0.812	1.273	0.922
	0.983		0.583	0.952	1.971	0.51	0.989	0.873	1.666	0.446
	1.953		1.431	3.094	1.697	0.974	0.577	1.27	1.132	0.247
	1.221		0.916	0.522	0.781	1.059	1.193	0.473	2.008	0.385
	0.943		1.364	0.79	0.775	1.175	1.001	1.227	0.668	0.29
	0.616		1.169	0.665	1.599	0.726	1.065	1.34	2.267	0.476
	0.989		2.435	2.502	0.873	2.261	1.352	0.357	1.279	0.473
	0.623		0.928	0.62	1.062	1.089	1.193	1.331	1.233	0.467
	1.92		1.535	0.546	1.367	0.464	2.341	1.041	1.675
	2.841		0.668	1.123	0.986	1.08	2.759	0.983	1.086
	4.797		0.809	0.906	1.23	1.135	1.855	0.671	1.437
	2.512		0.674	0.775	1.84	1.48	1.767	1.385	0.494
	1.718		1.718	1.535	2.472	1.315	2.417	1.132	0.278
	1.263		0.742	1.221	0.879	0.848	0.97	1.291	0.22
	1.489		0.854	0.757	1.999	0.372	0.952	0.977	0.458
	0.928		0.748	1.208	1.181	0.568	0.882	1.273	0.418
	0.772		1.279	1.514	1.245	1.001	0.589	1.718	0.287
	1.047		1.334	0.76	0.974	0.311	1.212	0.769	0.43
	0.488		1.047	0.54	3.305		0.824	1.266	0.43
	1.007		1.245	0.977	1.089		1.526	1.154	0.58
	0.894		0.72	1.028	0.54		0.885	1.465	0.485
	1.968		0.842	0.833	1.575		0.632	1.248	0.497
	0.754		0.888	1.846	2.139		0.97	0.775	0.479
	1.99		0.94	0.964	0.787		1.236	1.91
	0.491		0.809	1.27	0.925		1.251	1.355
	2.139		1.215	0.98	1.758		2.353	0.394
	1.968		0.687	0.864	1.059		0.537	1.05
	0.568		1.166	0.851	1.477		3.094	0.696
	1.01		0.906	0.873	1.163		0.598	2.042
	1.779		0.812	1.495	0.613		0.723	0.784
	1.05		1.068	1.782	0.687		0.357	1.501
	0.98		1.044	0.586	0.958		0.97	1.862
	2.631		1.123	0.916	1.895		1.614	1.086
	2.878		0.558	0.543	1.065		1.163	0.839
	0.903		1.016	1.035	1.395		1.572	1.508
	0.818		1.074	1.648	0.989		0.793	2.002
	0.388		0.891	0.754	1.266		0.97	1.761
	0.699		0.693	2.908	0.919		0.47	1.749
	0.726		1.202	0.513	1.965		1.208	0.98
	1.184		0.586	0.616	2.28		0.458	0.653
	2.103		1.053	1.05	1.437		2.676	1.038
	1.962		0.726	0.897	0.613		0.818	0.455
	2.728		0.61	1.422	1.279		0.842	1.013
	2.261		1.584	1.312	1.913		1.321	1.563
	1.682		3.427	0.76	0.964		2.774	1.056
	0.351		2.679	0.995	0.812		0.937	0.693
			0.9	0.647	1.047		0.705	1.007
			1.227	1.419	1.263		0.766	1.532
			0.861	0.677	0.894		0.919	0.934
			0.647	1.276	0.861		2.31	1.126
			0.565	1.385	1.083		2.551	1.26
			1.382	0.522	0.958		1.514	1.099
			0.601	1.328	1.459		0.784	1.477
			0.705	1.318	1.038		1.276	1.361
			0.555	1.663	0.974		0.974	0.635
			0.76	0.784	2.298		1.672	0.842
			0.977	1.556	0.992		0.296	1.086
			1.636	0.977	1.758		1.285	1.483
			0.858	1.117	1.105		1.736	3.058
			0.76	1.883	0.714		0.873	2.466
			0.705	0.745	0.851		0.494	0.797
			0.775	0.711	1.196		0.812	1.27
			0.79	1.987	1.468		0.467	0.919
			2.863	1.047	0.766		0.555	1.758
			0.598	1.147	0.94		0.568	0.983
			1.453	0.58	0.543		1.462	0.824
			0.623	0.589	0.931		0.436	0.961
			1.385	1.031	0.433		1.495	0.327
			0.732	0.763	1.196		0.961	1.941
			0.858	0.72	1.401		0.256	1.648
			0.644	0.885	1.852		0.626	2.005
			1.758	0.946	0.565		1.364	1.352
			0.833	2.255	1.065		1.303	1.047
			1.144	1.144	0.623		1.511	2.319
			0.714	0.598	0.821		0.974	0.916
			1.367	1.047	1.859		0.925	0.565
			0.76	0.958	1.328		0.391	2.133
			0.65	1.26	1.16		0.806	0.354
			0.644	0.629	0.79		0.977	1.099
			0.714	0.528	0.726		1.593	0.797
			2.188	1.248	0.8		0.943	0.977
			1.08	1.132	1.233		1.358	1.669
			0.992	1.184	0.919		0.928	0.714
			0.974	0.461	1.068		1.489	0.919
			1.025	0.342	1.27		0.714	0.809
			0.693	0.461	0.977		0.763	1.044
			0.714	0.33	1.578		0.562	1.474
			1.108	0.296	0.809		0.436	0.757
			0.8	0.473	1.239		1.996	1.3
			0.623	0.8	1.343		1.019	1.147
			0.595	0.452	0.742		1.053	1.437
			0.574	0.494	1.147		1.035	0.922
			0.592	0.4	1.672		1.981	0.851
			1.083	0.223	1.917		1.279	0.644
			0.537	0.412	1.828		0.864	1.538
			0.671	0.363	1.102		1.212	1.608
			0.922	0.424	1.855		0.424	0.778
			0.763	0.497	1.154		0.681	0.61
			0.763	0.565	0.989		1.425	0.861
			1.334	0.491	1.367		0.876	3.18
			0.821	0.476	0.421		1.334
			1.025	0.354	0.446		0.83
			0.94		0.433		1.337
			0.94		0.314		0.378
			0.769		0.327		1.724
			0.577		0.519		1.608
			1.056		0.433		0.864
			0.684		0.476		1.056
			0.882		0.214		0.5
			1.617				0.763
			0.647				2.786
			0.879				1.526
			0.732				0.458
			1.16				0.461
			0.925				0.778
			1.251
			0.79
			1.059
			2.225
			0.98
			0.668
			0.65
			0.94
			0.851
			0.775
			0.735
			0.739
			0.763
			1.123
			0.757
			0.778
			1.108
			0.552
			0.922
			1.306
			0.919
			0.757
			1.752
			0.851
			0.348
			0.62
			0.616
			1.16
			1.352
			0.226
			0.418
			0.284
			0.403
			1.328
			0.69
			1.083
			1.462
			1.346
			0.513
			0.867
			0.681
			1.907
			1.047
			0.818
			0.546
			0.571
			0.781
			0.278
			1.27
			0.955
			0.604
			0.714
			0.446
			1.004
			0.549
			0.659
			0.626
			0.369
			0.433
			0.327
			0.372
			0.327
			0.488
			0.525
			0.446
			0.275
			0.488
			0.531
			0.482
			0.372
			0.287
			0.446
			0.473
			0.47
			0.357
			0.476
			0.302
			0.336
			0.525
			0.473
