# Supplementary material for: Restraint of presynaptic protein levels by Wnd/DLK signaling mediates synaptic defects associated with the kinesin-3 motor Unc-104
Source: eLife. 2017 Sep 19;6:e24271. doi: 10.7554/eLife.24271 (PMC5605197; doi:10.7554/eLife.24271)
Supplement: Figure 3—source data 2. — The file contains EJP amplitude, corrected EJP amplitude and Quantal content, mEJP amplitude and frequency of CS, unc-104bris/d11204, unc-104bris/d11204;bskDN and bskDN. This is corresponding to Figure 3C and Figure 3—figure supplement 1. [file elife-24271-fig3-data2.xlsx]

## Sheet: EJP & corrected quantal content
									cs	unc-104	unc-104 bskDN	bskDN
								mEJP	1.21	0.7787	1.275	0.9558		cut-off:15% of resting potential
			EJP							corrected EJP				Quantal content
		CS					12.7641
		animal 1	4001	12.0805	4003	7.23419			9.9839		5.97867			11.0309		5.97867
		animal 2	4003	13.6844	4006	19.9647			11.3094		16.4997			12.6719		19.5695
		animal 3	4041	7.18024	4043	13.7622			5.93408		11.3737			5.93408		12.7527
		animal 4	4045	9.46577	4047				7.82295					7.82295
		animal 5			4051	12.1679					10.0561					11.1191
		animal 6	4070	16.3434	4072	16.5183			13.5069		13.6515			15.4969		15.6875
		animal 7	4103	9.59473	4105	9.64251			7.92953		7.96902			7.92953		7.96902
		unc-104					4.19839
		animal 1	4008		4010	5.82104					7.47533					7.47533
		animal 2	4012	8.45136	4014	1.86981			10.8532		2.4012			10.8532		2.4012
		animal 3	4031	2.11861	4033	3.27785			2.7207		4.20939			2.7207		4.20939
		animal 4	4035	11.5627	4037	3.09496			14.8487		3.97453			16.3325		3.97453
		animal 5	4038	2.09529	4040	2.45893			2.69075		3.15773			2.69075		3.15773
		animal 6	4052	1.76516	4054	1.81202			2.2668		2.32698			2.2668		2.32698
		animal 7	4055	1.96759	4057	5.55793			2.52676		7.13745			2.52676		7.13745
		animal 8	4074	1.96017	4076	6.69318			2.51723		8.59533			2.51723		8.59533
		animal 9	4078	1.84382	4080	2.83139			2.36781		3.63605			2.36781		3.63605
		animal 10	4097	10.9434	4099	3.64423			14.0535		4.6799			14.0535		4.6799
		unc-104 bskDN					7.93763
		animal 1	4016	9.15658	4020	3.8662			7.18163		3.03231			7.18163		3.03231
		animal 2	4023	9.31193	4024	6.78223			7.30347		5.31939			7.30347		5.31939
		animal 3	4025	3.98227	4027	4.42146			3.12335		3.46781			3.12335		3.46781
		animal 4	4028	4.38459	4030	16.3383			3.4389		12.8144			3.4389		14.7017
		animal 5	4059	3.6455	4061	7.75075			2.85922		6.07902			2.85922		6.07902
		animal 6	4065	4.00628	4067	24.1419			3.14218		18.9348			3.14218		23.3673
		animal 7	4083	7.52904	4084	6.08268			5.90513		4.77073			5.90513		4.77073
		animal 8	4085	2.83407	4087				2.2228					2.2228
		animal 9	4100	12.7682					10.0143					11.131
		bskDN
		animal 1	3031	16.2727	3035	7.66314			17.0252		8.01751			19.5211		8.01751
		animal 2	3036	24.2545	3038	13.5			25.3761		14.1243			31.3507		15.8002
		animal 3	3041	13.8441	3043	16.1284			14.4843		16.8742			16.2521		19.3229
		animal 4	3044	17.3851	3046	9.1524			18.189		9.57564			21.0667		9.57564

## Sheet: cs mEJP
4000	4002	4004	4005	4040	4042	4044	4046	4048	4050	4071	4102	4104	Individual NMJ:	4000	4002	4004	4005	4040	4042	4044	4046	4048	4050	4071	4102	4104
Amplitude	Amplitude	Amplitude	Amplitude	Amplitude	Amplitude	Amplitude	Amplitude	Amplitude	Amplitude	Amplitude	Amplitude	Amplitude	Frequency	3.84444	3.35556	1.04444	1.51111	1.46667	1	2.73333	1.22222	0.755556	0.755556	2.35556	1.22222	1
1.511	0.641	1.758	0.742	1.263	0.729	1.169	1.416	1.523	0.824	0.72	1.755	1.031
2.847	1.059	1.266	1.416	1.102	0.797	1.202	0.641	0.833	1.141	0.61	1.398	0.998	average amplitude	1.33722	1.45646	1.70272	1.62896	1.21514	1.24653	1.11676	0.842709	1.07874	1.10603	1.10556	1.42458	0.986178
0.925	0.574	1.477	0.778	2.06	0.854	0.897	0.604	1.251	1.797	1.181	1.929	0.729
1.434	0.583	1.892	3.888	1.025	1.196	1.617	0.555	0.65	0.61	2.655	0.876	0.696
0.903	0.638	1.343	0.723	1.788	2.341	1.935	0.882	1.044	0.931	0.94	2.136	1.151
0.592	3.708	1.828	1.81	1.443	0.909	0.787	2.487	1.224	0.705	0.583	1.285	1.422
1.199	2.036	1.434	1.633	1.056	1.285	1.468	0.867	1.727	1.151	1.37	1.312	0.769
0.934	1.379	1.08	1.166	0.974	1.328	1.508	0.882	1.138	0.919	0.964	1.404	1.022
1.19	0.714	1.315	1.651	0.995	1.001	1.282	0.754	0.662	1.837	1.657	0.986	0.815
0.549	1.001	1.025	1.41	0.677	1.108	1.807	0.72	0.964	0.851	1.401	0.677	1.27
1.514	0.684	1.968	0.632	1.361	1.013	1.193	0.867	1.959	0.62	1.306	1.181	0.699
0.876	0.769	0.436	1.169	1.093	1.028	0.931	0.931	1.266	2.213	0.778	1.639	1.181
0.998	0.735	2.515	0.891	1.596	0.955	1.447	1.108	1.059	0.958	0.681	2.478	0.867
1.569	0.696	1.614	1.91	0.632	0.864	0.635	1.462	1.096	1.019	0.546	2.203	0.735
0.812	1.361	2.054	0.882	1.852	1.282	2.246	0.851	1.291	1.099	1.746	1.196	1.425
0.873	0.546	1.364	0.845	0.781	1.022	1.263	0.803	0.964	1.566	1.001	0.925	1.382
0.641	1.175	1.321	0.586	1.434	3.583	0.726	0.745	1.028	1.489	1.068	0.607	1.117
0.708	6.94	2.045	1.05	0.781	0.5	1.242	1.071	1.517	0.589	1.367	0.928	0.839
1.102	3.558	3.384	1.337	1.111	1.553	1.138	0.632	0.711	1.41	0.729	0.604	1.144
4.608	1.089	1.627	0.638	1.477	1.16	1.968	0.888	0.839	0.821	1.321	0.519	1.074
0.558	0.906	0.888	1.288	1.431	1.068	0.558	0.333	0.687	0.72	0.967	1.657	1.001
1.12	0.623	3.238	1.517	1.135	1.514	1.706	0.653	0.769	2.032	0.772	1.547	0.662
1.288	0.684	5.466	1.541	0.946	1.263	1.157	0.769	1.404	0.742	0.891	2.097	1.089
2.399	0.668	1.251	1.483	1.111	0.876	0.714	1.349	0.644	0.916	1.19	2.142	1.279
0.638	0.858	2.094	0.943	0.909	1.382	0.797	0.967	1.089	1.306	0.797	0.775	0.595
1.74	1.45	1.154	0.815	0.65	1.242	0.638	1.126	0.784	1.773	0.961	2.588	0.888
1.44	4.413	1.721	1.276	0.565	0.867	0.885	0.513	1.379	1.45	1.129	0.894	0.595
0.974	1.709	1.187	2.118	1.401	1.398	2.09	0.781	0.745	1.093	1.624	0.693	1.303
0.98	0.513	1.428	3.11	0.995	1.657	1.27	0.778	0.897	0.891	0.601	2.383	1.236
1.416	3.998	2.252	2.359	1.074	0.754	2.499	0.836	1.044	0.677	0.708	1.379	0.76
0.772	2.338	2.283	0.833	1.282	1.431	0.806	1.007	0.943	0.815	0.696	1.071	0.977
0.562	2.902	1.7	0.644	0.754	1.782	0.854	0.851	1.422	0.702	2.151	1.556	1.132
0.845	0.638	1.669	1.721	1.251	0.9	0.824	0.726	0.806	0.784	1.773	0.775	2.594
1.221	1.157	3.171	1.59	0.851	0.974	1.694	0.909	1.318	1.154	1.312	4.898	1.556
0.757	2.332	2.249	1.331	1.794	2.405	0.711	1.093			1.675	1.736	0.656
1.465	1.694	1.324	1.373	1.355	0.729	0.903	0.662			1.144	1.282	1.596
1.691	2.527	0.94	1.099	0.986	1.147	0.952	0.977			1.199	1.26	0.873
0.638	1.971	1.178	2.075	1.031	1.471	0.992	0.949			0.781	1.642	0.763
1.343	0.714	0.769	3.925	2.103	1.99	0.62	1.065			0.699	1.474	0.644
0.745	0.809	1.785	2.466	2.167	1.596	1.682	0.867			2.106	1.062	0.809
0.824	2.609	3.217	1.212	2.216	2.338	0.626	0.65			0.94	3.22	0.87
0.986	0.519	1.221	0.946	1.923	0.967	0.873	1.056			0.705	1.263	0.629
0.809	1.251	1.123	0.8	0.888	0.629	0.916	0.891			0.989	0.525	0.577
0.961	0.504	0.641	2.469	1.831	0.507	0.662	0.455			1.443	2.362	0.455
4.468	1.144	1.465	1.788	1.361	0.699	1.23	1.642			0.565	1.105	0.473
3.439	5.099	0.571	2.42	1.453		0.894	0.897			0.812	0.729
1.285	2.927	1.297	1.114	1.077		1.233	0.595			1.004	1.633
1.141	0.635		2.145	1.068		0.659	0.357			0.858	2.17
0.967	3.525		2.383	0.876		2.115	0.5			1.669	1.782
1.208	0.937		2.844	0.903		1.398	0.427			0.681	0.827
0.867	0.842		4.269	0.839		0.909	0.58			1.3	1.001
0.653	3.024		1.819	1.773		1.941	0.552			0.848	0.812
1.135	0.739		1.285	1.505		0.885	0.345			0.583	1.019
3.079	0.769		0.781	1.135		0.613	0.54			3.143	0.467
1.489	1.178		1.636	0.806		0.977	0.485			1.804	0.488
0.98	1.315		2.155	0.739		0.803				0.632
0.97	1.239		0.867	1.517		1.633				1.111
0.922	0.851		1.404	0.854		0.964				1.404
2.609	1.138		1.013	2.197		2.856				1.431
1.379	0.839		3.683	1.978		1.654				0.586
1.041	0.754		1.962	0.894		1.868				2.109
1.343	1.66		1.672	1.587		1.273				0.552
1.804	0.864		1.321	0.775		0.836				1.581
1.508	0.635		1.477	0.681		0.778				0.864
2.432	0.732		3.345	0.65		0.659				0.803
1.251	2.567		0.577	0.381		0.793				1.498
0.696	0.797		4.153			0.598				1.056
1.477	1.379		0.565			1.529				0.729
0.616	1.016					2.002				1.193
1.624	1.26					1.285				2.399
1.346	1.535					1.505				1.031
0.757	1.901					1.151				0.952
1.385	0.928					0.824				1.236
0.659	1.05					1.505				1.215
1.047	1.05					0.562				0.598
4.242	2.386					0.967				1.178
1.242	0.693					0.5				2.463
0.879	0.72					0.888				0.845
1.453	1.907					0.699				1.593
1.508	1.74					0.739				1.035
2.991	0.711					1.471				0.992
1.291	1.056					1.212				1.395
1.013	1.767					0.83				0.702
0.906	0.586					2.103				1.047
0.818	1.575					0.54				1.181
2.396	1.807					1.065				0.668
0.644	1.102					1.111				0.894
3.195	1.077					0.659				1.492
1.309	0.638					0.806				0.919
1.035	1.071					1.682				0.781
1.541	0.958					1.083				1.114
1.08	3.079					0.601				0.986
0.641	1.093					0.787				1.007
0.742	1.111					0.888				2.2
2.359	0.677					1.071				0.711
0.507	1.474					0.922				0.699
1.736	2.67					1.706				0.76
0.79	2.936					1.276				0.8
1.639	2.902					0.69				0.684
3.363	0.827					0.83				0.839
1.334	0.757					0.647				0.894
1.636	0.726					0.943				1.175
1.041	2.469					0.772				0.632
0.732	0.931					0.992				0.363
0.735	2.734					1.459				0.531
0.708	0.702					2.264				0.485
0.98	0.824					1.212
1.471	4.099					1.981
0.961	1.355					0.961
1.141	0.943					1.611
1.163	1.334					0.992
1.205	0.964					0.65
0.949	0.684					0.723
0.809	1.828					0.876
1.038	0.943					0.815
1.553	1.84					0.861
0.775	1.428					1.193
1.404	0.934					0.873
1.999	1.27					0.662
1.019	3.033					0.443
0.885	0.543					0.528
1.434	4.269					0.479
4.236	0.647					0.476
1.083	1.404
0.766	0.992
1.331	0.763
1.66	1.108
0.806	0.922
0.732	0.742
1.602	1.917
1.59	5.014
2.917	0.983
2.673	0.717
1.779	3.815
0.778	3.952
1.633	0.525
1.886	1.291
1.16	0.763
1.12	0.803
2.325	0.659
1.059	0.909
2.896	5.136
0.833	0.375
1.794	0.427
0.897	0.488
0.812	0.385
1.303	0.455
0.748	0.278
0.928	0.485
1.315	0.427
0.897	0.369
0.745
1.062
0.989
1.12
2.386
1.523
1.248
1.465
0.766
1.474
1.645
1.505
1.309
1.16
1.157
0.772
1.041
0.586
1.227
1.95
0.339
0.485

## Sheet: unc104 mEJP
4007	4009	4011	4013	4030	4032	4036	4037	4039	4051	4053	4054	4056	4073	4075	4077	4079	4098	Individual NMJ:	4007	4009	4011	4013	4030	4032	4036	4037	4039	4051	4053	4054	4056	4073	4075	4077	4079	4098
Amplitude	Amplitude	Amplitude	Amplitude	Amplitude	Amplitude	Amplitude	Amplitude	Amplitude	Amplitude	Amplitude	Amplitude	Amplitude	Amplitude	Amplitude	Amplitude	Amplitude	Amplitude	Frequency	0.111111	0.155556	0.577778	0.377778	0.133333	0.0888889	0.111111	0.311111	0.111111	0.466667	0.0444444	0.0888889	0.0666667	0.4	0.244444	0.4	0.0222222	0.288889
0.223	1.273	1.169	0.76	1.16	0.864	1.41	0.943	1.157	0.705	0.69	0.61	0.5	0.867	0.897	0.565	0.458	1.349
0.885	1.132	2.206	1.086	0.406	0.916	1.224	0.436	0.555	0.482	0.729	1.144	0.919	0.528	0.421	0.946		0.522	average amplitude	0.5892	0.845286	1.09362	0.948235	0.874833	0.725	1.2598	0.891214	0.8654	0.768286	0.7095	0.81525	0.689667	0.672333	0.725636	0.837333	0.458	0.728769
0.455	0.613	1.007	0.519	0.659	0.565	0.867	1.392	0.897	1.828		0.662	0.65	0.797	0.586	1.163		0.601
0.446	1.059	0.601	0.894	1.102	0.555	1.208	0.705	0.763	0.653		0.845		0.62	0.888	0.616		1.044
0.937	0.43	0.952	0.65	0.897		1.59	0.983	0.955	0.772				0.586	0.717	0.552		1.382
	0.644	0.742	0.882	1.025			1.266		1.331				0.922	0.626	0.94		0.504
	0.766	1.038	1.468				0.748		0.537				0.69	0.497	0.729		1.093
		2.75	1.205				0.519		0.433				0.415	0.735	0.995		0.555
		0.723	0.952				0.717		1.001				0.513	1.645	0.699		0.519
		0.836	1.337				1.23		0.562				0.879	0.555	0.632		0.394
		2.011	0.888				0.632		0.735				0.592	0.415	0.781		0.485
		0.537	1.099				1.12		0.613				0.775		0.644		0.513
		1.031	0.577				0.919		0.72				0.604		0.845		0.513
		0.717	1.929				0.867		0.836				0.861		0.562
		1.602	0.647						0.497				0.696		0.842
		1.236	0.687						0.693				0.72		0.656
		1.126	0.54						0.647				0.5		0.479
		0.916							0.687				0.537		2.426
		1.025							0.69
		1.077							1.346
		0.894							0.366
		1.242
		0.723
		0.757
		0.668
		0.848

## Sheet: unc104bskDN mEJP
4015	4017	4019	4020	4022	4024	4026	4027	4029	4058	4060	4066	4067	4080	4082	4084	4086	4099	Individual NMJ:	4015	4017	4019	4020	4022	4024	4026	4027	4029	4058	4060	4066	4067	4080	4082	4084	4086	4099
Amplitude	Amplitude	Amplitude	Amplitude	Amplitude	Amplitude	Amplitude	Amplitude	Amplitude	Amplitude	Amplitude	Amplitude	Amplitude	Amplitude	Amplitude	Amplitude	Amplitude	Amplitude	Frequency	1.28889	1.33333	0.911111	3.55556	4.37778	1.17778	0.8	1.24444	0.644444	2.02222	0.6	0.622222	2.13333	0.266667	0.666667	2.04444	1.11111	4.57778
0.925	2.982	0.656	2.631	1.028	1.868	1.553	0.903	1.288	0.787	0.867	0.854	1.013	1.236	0.641	2.664	1.013	3.43
1.038	0.778	2.173	1.074	3.271	1.624	0.925	0.937	1.199	1.19	2.527	0.714	0.546	0.659	0.391	0.571	0.586	0.955	average amplitude	1.18353	2.46855	1.30966	2.05628	2.24908	1.29808	1.53772	1.03462	1.25028	1.15122	1.74411	0.908464	1.49886	1.03292	0.9982	1.73	1.06512	1.37573
0.793	3.07	0.83	1.389	3.375	1.541	1.166	0.662	0.766	0.549	0.818	1.486	3.238	1.373	0.684	0.513	0.909	1.157
0.711	1.917	1.508	1.19	1.849	2.213	1.694	0.922	0.922	0.812	1.208	1.199	1.791	0.937	1.038	1.227	0.552	1.938
0.565	3.244	1.266	0.552	3.29	0.818	1.95	0.992	0.558	0.839	1.236	0.549	1.297	0.775	0.528	1.889	1.016	2.005
1.785	1.929	0.912	1.114	2.448	0.803	1.95	0.882	2.994	1.102	4.297	0.839	1.096	1.157	0.833	0.665	1.279	1.178
2.026	2.573	1.105	1.422	1.074	0.955	1.935	1.086	0.922	0.879	3.461	0.827	1.23	1.297	1.462	2.701	0.79	3.79
0.708	1.752	1.303	2.332	2.307	1.987	1.898	0.897	2.982	0.928	1.636	0.934	1.147	0.839	0.885	1.239	0.97	1.474
0.906	4.135	0.839	0.644	2.277	2.393	2.972	1.855	1.202	2.444	1.019	1.071	1.172	0.909	0.494	0.549	2.509	1.294
1.028	2.2	1.547	1.981	1.099	1.968	1.355	0.943	1.749	1.157	1.801	0.867	1.199	1.605	1.685	1.236	1.627	1.736
2.554	4.178	0.937	2.405	1.904	1.581	1.343	0.735	1.544	1.447	1.181	1.068	0.952	0.949	1.486	5.798	1.55	1.205
0.888	2.481	0.537	0.916	4.208	2.64	0.827	0.879	1.089	1.041	1.016	0.854	0.549	0.659	1.596	1.19	0.558	0.784
2.737	0.513	0.653	1.428	2.802	2.328	1.239	1.334	0.903	1.596	1.309	1.019	1.413		0.696	3.622	0.937	2.026
0.781	0.784	1.035	1.404	3.787	1.74	0.815	1.068	1.044	1.068	0.955	0.833	1.041		1.563	3.354	0.818	1.614
0.626	1.886	1.068	2.063	1.968	1.813	1.648	1.224	1.602	0.922	1.245	0.833	1.01		0.458	1.309	2.158	1.279
0.61	1.642	1.291	0.65	2.515	1.151	2.335	0.665	0.644	0.989	0.745	0.806	1.065		0.72	1.694	0.574	1.385
0.937	3.4	1.352	2.634	0.879	0.613	1.648	0.949	1.663	2.081	0.638	1.843	3.232		1.111	0.827	1.27	2.283
1.624	0.946	0.803	1.053	1.419	1.044	1.346	1.038	0.601	1.181	2.243	1.089	1.047		0.391	0.961	1.022	1.254
0.51	1.376	1.196	1.053	1.471	1.447	0.998	0.998	0.647	2.203	2.692	1.373	2.606		0.485	1.019	1.968	1.151
0.98	2.448	1.318	2.646	1.01	0.76	0.928	0.879	1.251	1.334	2.261	0.51	1.715		0.827	2.49	0.912	1.672
1.19	0.974	1.346	0.995	3.989	1.053	1.334	0.677	1.035	1.324	4.675	0.748	0.726		0.772	1.001	4.178	1.068
0.934	3.94	0.949	0.885	1.733	0.571	1.385	0.836	1.236	1.212	1.608	1.401	1.767		0.818	1.053	0.537	1.19
1.367	1.114	3.259	2.365	2.856	1.074	1.855	0.546	0.751	1.038	1.007	0.644	0.83		2.036	1.465	1.865	0.894
0.815	2.145	3.326	1.996	1.55	0.537	0.955	0.705	1.099	1.068	1.675	0.528	1.239		1.41	1.428	0.754	1.932
0.858	2.014	2.078	1.862	1.526	2.042	1.19	0.522	1.843	0.684	3.14	0.836	1.889		1.266	3.696	0.674	0.763
0.803	3.662	1.056	1.694	2.634	2.689	1.859	1.306	2.316	1.544	0.699	0.659	1.239		1.492	0.848	0.677	0.949
0.644	2.841	1.599	2.036	1.999	1.263	1.221	1.263	0.919	0.787	1.132	0.702	0.644		0.851	0.882	1.52	2.036
2.197	2.509	1.12	2.655	2.585	1.251	2.768	0.684	1.169	1.367		0.351	0.977		1.364	1.627	0.714	2.209
0.763	8.466	0.693	5.972	2.509	2.005	2.307	1.331	0.32	0.565			1.572		0.333	1.022	1.776	2.036
1.099	0.803	1.797	1.99	5.823	0.955	1.059	2.441		0.562			1.764		1.63	1.831	2.151	2.209
1.874	3.079	1.91	1.337	1.84	0.903	1.01	0.964		1.352			0.766			6.552	0.571	1.248
1.508	1.321	0.638	1.428	2.463	0.668	1.456	1.102		0.83			1.199			0.827	1.581	1.987
0.769	4.391	1.328	1.376	0.8	1.001	2.054	0.601		1.3			0.854			1.224	1.157	1.202
1.007	1.242	2.899	1.443	1.096	1.141	1.453	0.739		1.389			1.047			1.218	0.662	1.062
2.026	1.154	1.031	1.599	0.537	1.99	1.273	1.523		0.687			0.272			4.987	0.952	0.922
1.004	4.41	1.199	1.755	1.233	0.842	1.654	1.108		2.408			1.413			0.925	0.677	2.252
0.729	3.302	0.882	1.138	2.96	0.974		2.344		0.549			1.218			1.23	0.519	1.315
0.812	5.112	1.123	0.29	3.683	1.431		0.845		0.879			1.431			1.224	0.98	1.318
1.352	2.609	2.246	2.359	3.018	0.635		0.925		0.613			1.746			1.99	0.62	0.803
1.102	1.395	0.494	3.558	1.584	1.001		0.98		0.677			1.166			1.224	1.45	1.181
1.361	1.456	0.394	2.557	2.313	1.166		1.639		0.946			1.071			1.114	0.958	1.187
0.656	3.067		2.298	1.575	0.912		1.721		0.836			4.648			1.361	0.824	1.581
0.778	1.63		2.612	0.711	0.708		1.3		0.62			0.601			0.821	1.114	0.69
0.723	1.758		3.018	1.157	1.135		0.476		1.523			0.983			1.309	0.552	1.88
1.007	0.83		1.477	4.474	0.732		0.79		2.115			2.161			0.952	0.482	0.998
2.637	1.074		2.377	2.524	1.062		1.483		0.595			1.34			1.236	0.461	1.05
0.754	0.772		0.983	3.421	1.367		0.742		1.068			3.076			1.025	0.449	1.755
2.283	2.466		1.694	3.235	1.025		1.498		0.806			1.019			1.669	0.452	1.019
1.16	3.787		4.41	2.875	1.328		0.861		0.574			3.299			2.344	0.427	1.074
1.447	1.495		1.453	1.706	1.385		0.778		1.392			2.6			1.587	0.504	1.379
2.261	4.996		1.083	2.451	1.111		0.586		1.144			0.879			0.916		0.793
0.851	2.884		1.758	1.508	1.105		1.694		0.58			1.715			1.352		2.222
0.809	4.349		5.099	2.573	0.449		0.613		2.054			3.43			1.416		1.239
0.647	2.899		0.729	2.557			0.909		1.276			0.766			0.778		1.633
1.334	4.623		2.713	2.203			0.653		1.968			1.239			2.563		0.949
1.715	0.916		2.036	3.146			0.906		0.778			1.068			3.143		1.129
0.305	1.031		1.321	1.633					1.205			1.248			0.891		0.65
2.332	2.734		1.312	2.637					1.91			0.781			1.825		1.816
	0.726		2.164	1.926					0.546			2.054			1.773		1.48
	3.903		2.158	2.731					1.059			0.922			4.205		0.589
			4.483	1.34					1.514			0.616			2.457		1.013
			2.64	2.118					1.389			2.069			0.882		1.016
			3.372	0.723					0.674			1.254			1.953		1.816
			0.754	1.389					0.671			1.465			1.495		1.114
			3.384	2.679					0.714			2.228			4.001		1.407
			1.749	4.578					0.839			1.547			0.519		0.79
			6.375	3.281					1.569			1.068			3.644		0.977
			2.243	3.549					2.039			1.315			1.541		2.298
			3.467	1.486					1.096			0.912			5.319		0.861
			1.224	2.225					1.422			2.945			0.943		0.955
			1.715	2.954					0.616			1.45			0.772		2.081
			3.775	3.366					1.028			0.598			2.078		1.395
			2.277	2.045					2.142			1.077			1.346		2.621
			1.169	2.371					1.813			0.439			0.629		0.516
			2.448	1.596					0.916			2.643			1.151		1.132
			2.75	2.85					1.288			0.946			1.169		1.3
			0.989	1.971					1.105			2.93			1.263		0.8
			1.828	1.178					1.227			1.236			1.147		0.9
			1.199	3.253					0.943			1.12			0.995		0.964
			3.61	2.264					1.477			1.453			1.324		1.48
			1.117	1.276					0.61			1.459			2.859		1.041
			4.578	1.633					1.447			1.349			2.243		1.669
			3.049	1.993					1.59			1.468			0.812		1.248
			2.554	1.84					0.806			0.571			3.336		0.784
			1.956	2.359					0.589			2.835			2.118		1.144
			1.062	3.204					1.477			1.309			0.818		1.465
			1.563	1.959					1.825			1.395			0.531		1.294
			1.703	3.183					1.135			2.151			1.126		1.343
			2.573	2.289					1.16			1.563			5.087		0.888
			1.846	0.876					0.626			3.339			0.638		1.398
			3.226	4.453					0.635			0.937			0.476		1.648
			2.402	0.595								3.418			0.436		0.58
			0.732	2.023								1.834					1.254
			2.487	0.601								0.754					1.05
			3.717	3.818								1.697					2.621
			1.093	1.721								1.483					0.943
			1.202	1.602													1.553
			3.925	1.398													1.041
			0.421	0.623													0.812
			1.184	3.314													0.537
			1.169	1.08													1.483
			2.588	1.801													0.769
			2.206	1.511													0.824
			0.995	0.882													0.504
			1.157	1.758													2.148
			3.168	1.611													0.732
			1.547	2.42													1.77
			1.447	4.205													1.05
			1.849	1.947													1.285
			1.843	2.271													1.001
			3.412	1.91													1.563
			1.657	1.657													3.662
			2.499	1.88													1.199
			4.031	1.239													1.459
			0.787	0.919													2.863
			2.673	0.885													2.716
			1.242	0.781													2.634
			2.405	2.481													3.986
			0.656	2.582													1.794
			2.39	5.618													0.836
			1.376	3.726													2.213
			2.875	3.735													1.3
			1.016	2.948													1.022
			2.615	1.163													1.163
			2.945	1.529													1.37
			1.981	2.457													1.147
			2.09	1.035													0.827
			2.692	3.506													1.837
			1.733	1.212													2.585
			1.523	2.75													1.431
			2.878	2.768													1.88
			0.775	3.387													2.53
			2.228	0.693													2.103
			2.957	2.42													0.983
			1.923	1.654													1.984
			2.332	0.906													1.102
			1.593	5.392													0.769
			2.039	1.495													1.016
			1.672	3.049													2.53
			0.595	3.659													1.99
			3.345	1.63													0.909
			0.806	1.16													2.081
			2.509	3.494													0.998
			1.028	4.465													0.65
			2.878	3.116													0.803
			3.372	0.958													0.8
			2.106	1.486													2.167
			1.193	2.759													1.099
			1.77	2.246													2.399
			4.199	4.41													0.58
			1.498	1.001													1.657
			2.133	2.219													0.51
			3.372	1.535													2.109
			3.125	2.078													1.373
			1.184	3.699													0.784
			1.596	2.109													0.882
			1.547	1.404													0.83
			1.245	3.091													0.928
			2.731	4.117													1.013
			1.401	1.624													1.965
				2.179													0.909
				1.978													0.815
				2.689													1.001
				1.837													1.135
				2.396													0.653
				2.609													0.793
				9.293													1.59
				2.325													2.017
				1.797													0.629
				1.083													1.053
				2.402													1.385
				3.088													0.974
				2.328													1.126
				1.52													1.172
				1.105													1.318
				2.451													1.892
				4.486													0.723
				2.054													4.138
				0.739													0.931
				2.945													1.331
				0.726													1.385
				1.59													1.651
				5.093													0.797
				3.943													1.233
				1.126													0.592
				2.185													1.529
				1.254													1.904
				4.025													1.721
				1.563													1.047
				0.717													1.733
				1.239													0.912
				1.425													0.65
				0.681													1.422
				1.508													2.109
				0.443													3.43
				0.537													0.558
				0.455													0.626
																	2.756
																	0.272
																	0.494
																	0.513
																	0.601
																	0.558
																	0.5
																	0.507
																	0.671

## Sheet: bskDN mEJP
3030	3032	3035	3039	3040	3043		3030	3032	3035	3039	3040	3043
Amplitude	Amplitude	Amplitude	Amplitude	Amplitude	Amplitude		2.57778	1.88889	1.88889	1.31111	2.53333	1.4
0.436	0.677	1.208	1.517	1.559	0.961
1.257	2.051	1.855	0.711	0.8	0.754		0.923672	1.07233	1.03008	0.892678	0.962798	0.853492
1.718	0.751	0.696	1.297	1.245	0.775
0.705	0.43	1.559	0.296	1.929	1.498
1.248	0.626	1.413	1.279	2.359	0.702
0.662	0.815	0.824	0.729	0.824	1.389
1.074	1.425	1.685	0.656	1.004	1.144
0.433	1.547	0.876	0.827	0.766	0.854
0.586	1.044	0.806	0.83	0.79	1.44
0.705	1.117	1.59	0.659	0.662	0.9
1.27	0.8	0.732	0.69	0.674	0.757
0.793	0.778	1.053	1.306	1.038	0.8
1.508	1.453	0.616	0.943	0.818	0.885
0.851	0.974	0.772	0.412	0.677	0.8
0.409	0.635	1.672	0.635	1.025	0.931
0.354	0.955	0.717	0.342	1.022	1.242
0.76	0.357	0.726	0.824	0.912	0.836
1.761	0.546	1.218	0.616	0.726	1.151
0.369	1.099	0.916	0.748	0.461	0.467
0.656	1.065	0.641	0.577	0.623	0.98
1.471	0.888	0.696	0.83	0.989	1.016
0.958	0.558	0.677	1.105	0.885	0.906
0.317	1.266	1.624	0.925	0.961	1.062
0.455	0.745	0.909	0.909	1.263	0.436
1.065	1.028	1.511	1.089	0.65	0.705
1.08	1.431	0.555	1.282	0.485	0.699
0.739	1.822	1.01	1.66	0.647	1.08
1.028	0.925	1.141	0.54	1.44	0.836
1.581	0.995	1.031	1.105	0.616	1.306
0.494	0.516	1.181	0.909	0.848	0.708
1.617	1.27	1.16	0.562	2.115	1.413
0.626	1.102	0.507	0.662	1.05	0.812
0.858	1.364	0.98	1.12	1.248	0.623
0.775	0.952	0.629	0.851	0.787	0.693
1.968	1.096	0.885	0.659	0.772	0.681
0.821	0.821	0.931	1.035	1.556	0.9
0.708	3.995	0.754	0.51	0.937	0.87
1.312	1.254	0.806	1.44	0.552	0.439
0.705	1.425	1.065	0.568	1.215	0.854
1.227	0.891	0.861	0.568	1.01	0.616
0.632	1.013	0.531	1.041	0.974	0.616
0.366	0.803	0.69	1.172	1.291	1.022
1.66	1.422	0.427	0.595	0.848	0.592
0.693	1.865	0.735	1.959	0.873	1.004
0.626	1.26	0.912	0.687	0.565	0.36
1.498	0.51	1.157	0.681	0.412	0.629
1.001	1.111	1.007	1.083	0.949	1.102
1.688	0.827	1.331	1.065	0.613	0.757
0.586	2.301	0.946	0.94	0.491	0.543
0.83	0.845	0.909	0.641	0.879	1.083
1.489	0.897	0.616	0.943	1.208	1.389
1.48	2.701	1.071	1.837	0.677	0.684
0.809	0.659	1.044	1.138	0.83	0.717
0.504	0.784	0.983	0.653	1.205	0.32
1.056	0.54	0.427	0.952	0.894	0.54
1.34	0.754	0.931	0.717	0.693	0.766
0.488	0.833	1.129	0.708	1.028	1.077
0.476	1.212	1.929	0.812	2.53	0.674
0.644	0.818	0.793	0.821	0.336	0.61
0.888	0.351	1.01		0.745	0.83
0.763	0.623	1.685		0.653	0.568
0.974	0.397	2.667		1.025	0.867
0.635	0.861	0.723		0.674	1.099
1.08	1.077	0.83		1.532
1.19	0.696	0.873		0.381
1.297	0.491	0.72		0.766
0.528	2.661	0.995		0.98
1.904	0.97	1.669		1.083
0.717	1.199	0.961		0.336
0.94	0.385	1.611		0.488
0.427	0.925	0.748		1.08
2.188	0.827	0.446		1.288
0.705	1.184	1.233		2.225
1.785	0.967	2.835		0.467
0.598	2.164	1.083		0.797
1.035	0.903	0.793		1.953
0.925	1.749	0.684		1.767
1.08	1.147	0.565		0.488
0.51	1.096	1.425		0.671
0.711	0.827	1.285		0.745
1.938	1.376	1.01		0.552
1.013	0.943	1.181		0.833
0.784	1.196	0.94		1.428
0.497	0.906	0.644		0.79
1.175	0.583	0.885		0.574
1.025				0.519
0.934				0.662
1.074				0.571
0.665				0.842
0.919				0.443
0.635				0.601
0.671				0.543
1.26				0.662
0.748				0.925
0.638				0.507
0.824				0.641
0.726				1.956
1.477				1.016
0.726				0.8
0.586				1.035
0.507				2.603
0.665				0.995
0.589				1.019
0.775				0.778
0.797				0.543
0.717				0.894
0.522				2.014
0.772				2.109
0.867				0.519
1.285				1.297
0.656				0.513
0.443				1.245
0.818				0.424
1.703				1.526
0.745
0.864
