# Supplementary material for: Restraint of presynaptic protein levels by Wnd/DLK signaling mediates synaptic defects associated with the kinesin-3 motor Unc-104
Source: eLife. 2017 Sep 19;6:e24271. doi: 10.7554/eLife.24271 (PMC5605197; doi:10.7554/eLife.24271)
Supplement: Figure 3—source data 3. — The file contains EJP amplitude, corrected EJP amplitude and Quantal content, mEJP amplitude and frequency of CS, unc-104bris/O3.1, unc-104bris/O3.1;fosDN and fosDN. This is corresponding to Figure 3C and Figure 3—figure supplement 1. [file elife-24271-fig3-data3.xlsx]

## Sheet: EJP & corrected quantal content
										Cs	unc	bg uncfosDN	fosDN
									mEJP	1.219	0.8875	1.014	1.116
															cut-off:15% of resting potential
			EJP							Corrected EJP					Quantal Content
	cs	animal					13.9259						11.424					13.0928
		1	1001	7.79907	1003					6.39793					6.39793
		2	1005	13.9382	1007	10.0333				11.4342		8.23077			12.8404		8.93516
		3	1008	19.8962	1010	7.227				16.3218		5.92863			19.3461		5.92863
		4	1018	9.46952	1020	9.32024				7.76827		7.64581			7.76827		7.64581
		5	1028	16.278	1030	7.74083				13.3536		6.35015			15.3119		6.35015
		6	1001	14.4244	1004	11.3946				11.8329		9.34751			13.3454		10.2667
		7	1035	17.0495	1037	11.7915				13.9864		9.67308			16.1499		10.6608
		8	1040	12.473						10.2321					11.3439
		9	1084	19.0636	1086	15.2652				15.6387		12.5228			18.3939		14.2295
		10	1087	34.5966						28.3812					38.9761
		11	1103	12.9046						10.5862					11.7807
		12	1107
	O3.1/X1124						7.40788						8.34691					8.57034
		2	1016	6.82425						7.6893					7.6893
		3	1022	3.03816						3.42327					3.42327
		4	1025	18.4261	1027	2.21252				20.7618		2.49299			21.2479		2.49299
		5	1048	2.61475						2.94619					2.94619
		6	1050	3.22848						3.63773					3.63773
		7			1055	13.763						15.5076					17.3879
		8	1005	10.0956	1007	3.58754				11.3753		4.0423			11.3753		4.0423
		9	1008	15.2082	1010	9.39843				17.136		10.5898			19.4615		10.5898
		10	1031	9.53779	1033	2.30565				10.7468		2.59792			10.7468		2.59792
		11	1043	8.86765	1045	8.9481				9.99171		10.0824			9.99171		10.0824
		12	1047	10.9975	1051	6.81405				12.3915		7.67781			12.3915		7.67781
		13	1082	1.84065	1083	6.65777				2.07397		7.50172			2.07397		7.50172
		14	1100	3.14342	1102	8.05596				3.54188		9.07714			3.54188		9.07714
							17.9449						17.6971					21.0498
	Bg O3.1/x1124 FosDN	1	1031	11.4709	1033	9.34527				11.3125		9.21624			12.4331		9.21624
		2	1036	18.1718	1037	21.6993				17.9209		21.3997			20.9058		25.7982
		3	1038	13.7068	1040	19.7365				13.5175		19.464			15.149		23.0363
		4	1042	18.1503	1044	14.4956				17.8997		14.2955			20.8769		16.1329
		5	1012	19.0198	1015	9.28676				18.7572		9.15854			22.0528		9.15854
		6	1027	14.9624	1029	23.2383				14.7558		22.9175			16.7217		28.0366
		7	1052	30.5933	1054	13.2642				30.1709		13.081			39.7181		14.6029
		8	1055	28.0734	1057	22.6035				27.6858		22.2914			35.5208		27.1053
		9	1058	31.6035	1060	17.7273				31.1672		17.4826			41.463		20.3117
		10	1061	26.9784	1064	9.18143				26.6059		9.05467			33.7627		9.05467
		11	1076	14.4489	1078	19.1085				14.2494		18.8446			16.0742		22.1737
		12	1098	7.35901						7.25741					7.25741
		13	1108	16.4517						16.2246					18.6332
		14
							14.3561						12.8639					14.5559
	fosDN	1	1019	20.9131	1021	9.8822				18.7393		8.85502			22.424		8.85502
		2	1022	25.5511	1024	11.4258				22.8952		10.2382			28.6462		11.2479
		3	1065	12.4934	1067	12.5731				11.1948		11.2662			12.4133		12.5011
		4
		5	1072	12.4171						11.1264					12.3293
		6	1088	10.0414	1089	10				8.99771		8.96057			8.99771		8.96057
		7	1093	18.9197	1095	16.5508				16.9532		14.8305			19.9134		17.0474
		8	1105	11.5061						10.3101					11.3348

## Sheet: cs mEJP
1000	1002	1004	1006	1007	1009	1019	1027	1029	1002	1003	1034	1036	1039	1041	1083	1086	1102		1000	1002	1004	1006	1007	1009	1019	1027	1029	1002	1003	1034	1036	1039	1041	1083	1086	1102
Amplitude	Amplitude	Amplitude	Amplitude	Amplitude	Amplitude	Amplitude	Amplitude	Amplitude	Amplitude	Amplitude	Amplitude	Amplitude	Amplitude	Amplitude	Amplitude	Amplitude	Amplitude		0.977778	1.53333	2.57778	1.11111	1.66667	0.977778	0.688889	1.42222	1.22222	2.68889	1.33333	2.53333	2.86667	1.91111	1.28889	2.06667	1.28889	1.6
0.592	0.604	2.93	0.528	0.864	2.612	0.601	0.943	0.864	5.084	1.151	0.388	0.607	1.318	0.598	0.714	1.605	0.662
0.65	0.534	1.779	1.889	0.531	0.577	1.813	1.895	2.234	1.199	0.787	0.47	2.93	0.726	1.12	1.959	0.967	1.013		0.740227	0.847536	1.48343	0.9677	1.38076	0.959	0.741355	1.26327	1.22342	2.02298	1.1049	1.24388	1.11718	1.00898	0.816276	1.80242	2.01816	1.20444
0.72	0.793	2.478	0.543	1.013	0.546	0.61	0.879	1.929	1.52	0.607	1.505	1.373	1.651	0.711	0.784	1.672	0.977
0.714	0.967	1.416	1.547	2.274	0.732	0.998	2.417	0.549	0.952	0.58	1.483	1.437	0.616	0.891	2.255	0.839	1.758
1.895	0.827	0.705	0.815	1.474	1.022	0.842	1.782	2.383	0.839	0.616	1.541	1.819	0.711	0.528	1.532	2.603	1.291
0.574	0.809	1.407	0.577	1.376	1.364	0.562	3.775	0.507	2.39	1.013	2.515	1.483	0.677	0.586	1.08	2.707	0.693
0.894	0.61	4.178	0.629	2.582	0.604	0.735	1.41	0.922	4.016	0.815	2.029	1.19	0.876	0.574	0.739	2.209	0.638
1.019	0.687	2.408	0.69	0.934	0.775	0.549	1.956	0.955	1.917	1.303	0.626	0.894	1.428	0.888	1.572	3.006	0.751
1.163	0.693	1.306	0.626	0.568	2.136	0.726	1.086	0.891	3.558	0.659	0.882	2.029	1.59	0.525	1.593	1.331	0.745
0.763	0.671	2.231	0.836	1.251	1.169	0.62	0.745	0.9	2.106	1.108	1.511	1.614	0.705	0.531	2.429	1.123	1.483
0.531	0.76	1.746	0.97	0.864	0.925	0.964	0.885	0.897	2.982	0.784	1.611	3.519	1.151	0.845	0.366	2.798	1.685
0.824	0.766	2.805	0.681	1.352	1.083	0.562	1.358	1.26	1.489	1.273	2.109	0.836	0.885	0.711	2.115	2.332	0.549
0.583	2.008	1.257	0.555	0.781	0.748	1.367	0.876	0.977	1.675	0.674	0.5	1.84	0.94	0.656	0.29	1.498	1.453
0.641	0.961	3.253	0.632	3.864	0.507	0.662	1.144	0.745	1.764	1.236	1.129	1.12	1.114	0.998	2.148	2.737	0.995
1.37	0.711	1.215	0.653	1.614	0.793	0.836	1.245	2.023	3.76	0.62	1.337	0.934	1.291	1.453	3.262	2.887	0.882
0.995	1.672	2.527	0.9	0.87	1.196	1.266	0.839	1.395	2.06	0.665	0.711	1.459	0.885	0.586	1.416	0.653	0.662
0.702	0.528	0.723	0.513	0.8	0.925	1.068	1.718	1.917	3.766	1.187	0.974	1.184	0.949	0.577	5.356	0.891	1.993
0.65	0.659	1.068	1.129	1.166	1.48	0.647	0.885	0.909	1.944	2.026	1.443	1.767	0.787	0.589	1.529	0.9	0.732
0.775	0.681	1.532	0.729	1.053	0.986	0.574	1.016	1.37	0.848	0.885	0.598	0.943	0.986	0.757	1.584	2.637	1.053
0.681	0.662	3.72	1.001	1.199	0.522	0.69	1.251	1.425	0.784	1.648	0.781	0.516	1.45	0.76	0.995	1.965	1.184
0.723	0.687	1.004	0.931	0.824	0.577	0.748	0.748	0.778	1.587	1.12	1.66	0.919	0.803	0.607	1.169	4.907	1.05
0.534	0.818	1.086	0.797	0.912	1.096	0.601	0.562	1.743	3.351	0.848	0.824	0.842	0.803	0.729	1.483	3.305	0.531
1.062	1.056	1.16	0.723	1.013	1.508	0.998	1.715	0.928	3.201	1.279	1.196	0.818	1.123	0.757	2.301	2.423	1.294
0.647	0.919	1.05	0.687	1.935	0.937	0.507	1.413	1.804	1.3	0.717	0.726	0.592	0.739	0.806	1.028	1.025	1.871
0.543	1.672	0.711	2.136	0.586	0.885	0.806	2.609	1.535	1.456	1.819	0.772	1.309	0.711	2.341	1.434	3.156	0.766
0.601	0.72	1.431	0.522	1.001	1.031	0.436	2.148	0.601	1.569	3.156	1.309	2.478	0.98	0.995	0.699	1.196	0.958
0.809	0.528	3.494	1.563	2.338	0.876	0.519	1.505	0.5	2.316	1.071	0.797	1.337	0.858	0.635	5.099	3.76	0.659
0.61	0.534	1.12	1.218	2.444	0.644	0.467	0.983	0.839	3.577	0.72	0.76	1.172	1.276	1.495	1.871	1.712	1.529
0.919	0.888	0.964	0.818	2.02	2.142	0.439	1.312	1.66	1.352	0.897	1.05	0.681	1.935	1.187	0.577	0.885	0.784
1.089	0.562	1.276	0.558	0.681	1.071	0.397	2.277	1.407	0.797	3.021	2.234	0.586	1.41	1.266	2.222	2.673	1.483
0.607	1.05	2.328	1.358	1.096	0.558	0.372	0.757	2.289	1.135	1.324	1.001	0.787	0.851	1.962	1.147	2.219	3.207
1.242	1.056	2.505	1.187	1.398	0.876		1.019	3.003	1.401	2.051	1.508	0.62	1.022	0.601	2.069	2.24	2.042
0.949	0.668	0.711	1.138	1.801	1.105		0.647	0.858	2.02	1.794	0.925	0.815	0.931	0.769	1.123	3.018	1.123
0.989	0.848	0.998	0.864	1.3	0.693		0.885	2.884	2.28	1.389	1.102	0.696	0.848	0.574	0.381	2.512	0.677
0.558	0.754	1.346	4.019	1.376	0.601		0.623	0.851	1.773	1.196	0.888	1.361	1.05	1.05	0.397	3.513	1.184
0.812	0.717	2.676	0.928	3.644	0.873		0.833	0.79	4.449	0.662	0.952	0.916	1.013	0.568	2.747	2.097	1.566
0.488	1.523	1.749	0.684	1.422	1.584		1.022	0.854	1.419	0.766	0.842	1.291	1.599	0.751	1.633	0.974	2.161
0.421	0.684	1.81	0.571	1.529	0.565		0.51	0.598	2.017	2.399	0.626	0.781	0.61	0.708	1.929	1.605	0.83
0.204	1.779	1.923	1.837	1.727	0.531		1.248	1.437	1.083	0.754	1.178	0.76	1.294	1.047	2.737	1.138	0.711
0.381	0.61	2.164	0.604	1.062	0.558		1.297	0.848	1.544	0.705	1.151	1.993	1.315	1.169	0.595	2.057	1.089
0.345	0.858	0.516	0.879	0.98	0.4		1.34	0.793	1.41	0.897	1.224	0.833	0.65	0.687	3.18	3.717	0.919
0.385	0.677	1.767	0.586	1.337	1.437		0.94	1.846	2.335	0.974	1.282	0.961	0.806	0.604	1.416	2.847	1.779
0.464	0.659	0.699	0.644	1.138	0.388		0.61	0.583	2.179	0.998	0.8	0.748	0.876	0.9	2.258	0.76	1.389
0.452	1.321	1.822	0.577	0.702	0.558		0.98	0.98	3.888	0.769	0.919	0.732	1.398	0.574	1.706	0.967	2.423
	1.495	0.742	2.066	3.027			1.401	0.677	0.925	1.074	0.671	1.437	0.592	0.726	2.341	2.231	1.093
	0.79	2.213	0.635	0.781			1.181	1.556	1.312	0.58	1.007	0.919	0.803	0.818	1.956	1.871	0.748
	1.184	0.748	1.724	1.837			2.783	1.703	2.695	1.492	1.288	1.053	2.011	1.846	3.232	3.308	0.861
	0.891	1.682	0.818	2.234			0.815	0.595	4.294	1.141	0.491	0.964	0.757	0.641	2.74	2.014	1.553
	0.839	0.986	0.565	0.61			1.12	1.477	1.657	1.135	4.288	1.074	0.925	1.202	1.199	3.137	0.729
	1.95	0.922	0.305	2.521			1.346	0.623	2.097	0.876	0.97	0.641	1.358	0.525	1.45	2.448	1.627
	0.684	3.543		1.321			1.23	0.79	1.074	0.595	1.205	0.858	0.766	0.5	1.843	0.577	0.726
	0.604	2.231		0.809			1.187	0.961	0.787	0.919	0.894	1.096	1.001	0.519	2.863	0.589	0.943
	0.806	0.781		1.605			1.788	1.242	2.222	1.135	0.58	0.977	0.543	0.485	2.402	2.097	0.534
	0.726	1.715		1.877			1.16	1.712	2.267	0.867	0.787	0.607	0.674	0.427	1.447	2.216	1.053
	0.653	0.977		1.202			1.654	0.491	2.203	0.665	1.648	0.751	0.861	0.516	2.579	1.694	0.632
	0.54	1.611		2.121			1.166		1.529	0.61	1.27	0.848	1.019	0.5	1.697	0.754	0.949
	1.062	2.621		2.161			0.681		1.102	0.549	1.398	2.954	1.343	0.482	0.775	0.891	2.243
	0.5	0.766		1.447			0.949		1.083	1.709	0.708	0.882	0.787	0.491	1.105	1.16	0.836
	0.827	1.251		0.827			1.529		0.903	0.452	0.662	2.292	0.702		2.054		0.748
	0.696	0.974		0.623			0.763		3.061	1.532	0.974	1.736	1.01		3.082		3.067
	1.489	0.653		1.022			2.631		4.05		0.949	1.117	1.022		3.638		0.668
	0.937	0.674		3.012			0.391		3.021		2.045	2.499	0.824		1.056		1.105
	0.702	1.108		1.111			0.464		1.117		1.392	0.592	0.989		1.022		0.781
	0.69	1.715		0.809			0.522		3.354		1.193	1.215	0.647		3.68		1.059
	0.491	0.778		0.97					1.495		2.524	1.138	0.931		1.758		2.072
	0.391	0.555		1.324					2.966		1.651	1.822	2.332		2.298		1.022
	0.378	2.948		0.961					2.985		1.105	1.828	0.787		2.066		0.854
	0.485	1.126		2.042					0.632		0.626	0.742	0.824		0.589		1.843
	0.479	0.732		0.638					1.755		1.01	1.361	1.251		2.359		1.291
		2.31		0.598					2.56		2.386	1.096	0.797		0.793		1.654
		1.196		1.077					2.164		1.318	1.349	0.961		2.161		1.63
		0.833		1.205					1.239		0.696	1.187	2.2		1.144		1.175
		1.031		1.355					1.282		0.821	0.708	0.824		1.48
		1.343		1.291					2.927		1.083	1.66	1.37		1.022
		1.001		0.443					3.58		1.321	1.044	1.035		1.813
		1.294							2.716		1.645	0.729	0.952		1.944
		1.361							7.684		2.545	0.574	0.894		1.285
		1.141							1.01		1.01	0.897	0.677		2.24
		1.27							1.385		1.675	0.62	1.419		3.256
		0.977							1.428		0.909	0.995	1.797		2.057
		1.12							2.267		0.455	1.62	0.677		1.617
		2.914							0.818		2.698	0.961	0.662		1.34
		1.343							1.233		0.821	1.23	0.714		1.791
		1.318							0.903		1.151	0.906	0.43		1.318
		0.943							0.833		1.434	1.224	0.47		1.801
		3.632							5.35		1.514	0.772	0.497		0.998
		1.004							0.629		0.946	1.093			2.542
		2.582							1.425		1.221	0.69			3.433
		1.147							3.329		1.282	0.833			1.923
		2.078							4.117		0.958	0.745			2.191
		0.781							1.917		1.105	0.919			0.656
		1.749							1.917		0.662	1.288			1.59
		0.937							1.788		1.056	1.193			1.08
		0.806							1.038		0.937	0.79
		1.413							6.161		0.873	0.748
		0.507							3.387		0.949	2.173
		1.236							1.373		1.331	1.236
		1.837							1.77		2.087	1.193
		0.629							1.263		1.126	2.655
		0.65							1.84		1.059	1.324
		1.617							1.462		1.617	0.507
		0.632							0.925		1.84	1.279
		2.386							1.236		1.352	1.053
		0.763							1.047		2.301	1.553
		0.653							1.254		1.05	0.894
		0.809							1.358		1.91	2.67
		2.57							0.854		1.144	0.72
		1.642							1.44		2.185	0.87
		0.644							1.938		1.004	0.818
		2.225							1.974		0.992	0.903
		1.108							1.959		1.913	1.227
		0.616							2.563		2.399	0.519
		1.672							3.015		0.94	0.449
		0.323							1.474		0.876	0.665
		0.534							1.443			1.483
		0.455							1.227			0.406
									1.431			0.372
									0.446			0.275
									0.269			0.247
									1.208			1.663
									0.247			0.479
												0.482
												0.397
												0.476
												0.729
												0.424
												2.191
												0.497
												0.491

## Sheet: unc-104 mEJP
1011	1013	1015	1021	1023	1024	1026	1045	1051	1054	1004	1006	1007	1009	1030	1032	1042	1044	1046	1048	1050	1079	1081	1099	1101		1011	1013	1015	1021	1023	1024	1026	1045	1051	1054	1004	1006	1007	1009	1030	1032	1042	1044	1046	1048	1050	1079	1081	1099
Amplitude	Amplitude	Amplitude	Amplitude	Amplitude	Amplitude	Amplitude	Amplitude	Amplitude	Amplitude	Amplitude	Amplitude	Amplitude	Amplitude	Amplitude	Amplitude	Amplitude	Amplitude	Amplitude	Amplitude	Amplitude	Amplitude	Amplitude	Amplitude	Amplitude		0.466667	0.422222	0.844444	0.266667	0.533333	0.333333	0.488889	0.822222	0.688889	0.955556	1.02222	0.422222	1.02222	1.11111	2.48889	1.6	1.2	0.933333	1.91111	0.422222	0.666667	0.711111	0.288889	0.333333
1.056	0.824	1.111	0.482	0.65	0.638	0.735	0.601	1.031	2.423	0.589	0.558	0.891	0.861	0.504	0.705	0.635	0.903	0.65	0.784	1.407	1.62	0.644	0.507	0.909
0.69	0.571	1.242	0.455	0.925	0.949	1.05	0.491	0.751	1.038	0.589	0.684	0.809	0.916	0.363	1.016	0.571	0.995	0.641	0.562	0.623	0.674	0.909	1.813	1.083		1.21171	0.904211	1.07313	0.705583	0.808625	0.8938	0.757682	0.96627	0.957484	1.07414	0.771848	0.756737	1.27254	1.16178	0.936938	0.819319	0.885481	0.827071	0.894965	0.629684	0.6423	0.713719	0.870923	0.846133
1.135	0.732	1.099	0.696	0.824	0.964	0.681	0.818	0.888	1.093	1.141	0.565	4.791	1.483	0.681	1.199	0.83	1.932	0.687	0.656	0.674	0.732	1.053	0.482	0.699
1.154	1.328	0.65	0.632	0.586	0.931	0.87	2.017	1.193	1.349	0.629	0.833	0.94	0.87	1.184	0.671	0.934	0.79	1.593	0.839	0.543	0.97	1.498	0.543	0.433
1.212	0.806	1.312	0.485	1.59	0.491	0.861	0.912	0.729	0.757	1.065	0.854	1.666	1.865	0.604	1.08	1.514	0.76	0.604	0.589	0.861	0.604	0.565	1.648	0.742
0.821	0.769	0.861	0.571	0.62	0.916	1.157	1.016	1.117	0.763	1.062	0.668	0.97	0.928	0.555	0.961	0.861	0.909	1.047	0.681	0.873	0.571	0.43	0.51	0.65
1.254	0.751	0.946	1.343	0.726	0.812	1.175	0.864	0.919	0.824	1.257	0.601	0.903	1.26	1.382	0.912	1.01	1.022	0.684	0.803	0.769	0.729	1.321	0.269	0.62
1.059	0.714	1.004	0.403	0.534	0.916	1.025	0.674	0.928	0.925	0.586	0.784	1.84	1.34	0.705	1.855	1.12	1.294	1.004	0.574	0.626	0.552	0.497	1.895	0.552
2.008	0.558	0.653	0.949	0.525	0.29	0.574	0.882	0.812	1.053	0.955	0.839	0.461	1.434	0.522	1.187	0.516	0.729	0.516	0.626	0.601	0.562	1.682	0.97	1.157
1.135	1.135	0.632	0.845	0.549	1.273	1.486	0.662	0.815	1.392	0.797	0.577	4.709	0.836	0.882	0.693	1.395	0.958	0.656	0.748	0.519	0.958	0.76	0.864	0.476
0.653	1.001	0.735	0.455	0.638	1.233	0.519	0.433	0.797	1.63	0.745	0.507	0.851	1.498	1.697	0.583	0.626	0.876	2.548	0.516	1.12	0.595	0.443	0.854	0.861
1.126	0.72	0.949	1.151	2.246	1.788	0.662	1.648	1.364	1.138	0.687	1.074	1.01	0.967	0.851	0.845	0.705	0.72	0.528	0.778	0.815	0.842	1.05	0.589	1.251
0.616	1.138	1.401		0.952	0.671	0.708	2.002	1.025	0.729	0.574	0.729	1.52	1.031	1.123	0.873	1.212	0.677	0.906	0.601	0.943	0.644	0.47	0.601	1.181
2.844	1.135	0.613		1.016	0.534	0.616	1.083	0.916	0.742	0.729	0.827	1.065	0.586	0.388	1.367	2.13	0.583	0.909	0.757	0.858	1.187		0.665	0.72
0.989	2.023	1.141		0.635	1.001	0.787	0.534	0.708	1.129	1.031	1.05	0.623	2.094	0.711	1.837	0.458	0.775	0.943	0.43	0.836	0.604		0.482	0.854
2.966	0.891	0.836		3		0.684	0.94	0.748	0.946	0.882	0.595	0.644	0.94	1.437	0.635	0.647	1.181	0.638	0.613	0.955	0.729			0.879
1.056	1.245	0.876		0.372		0.723	1.95	0.974	0.812	0.659	0.714	0.97	0.36	1.01	0.745	1.697	0.571	0.864	0.479	0.397	0.745			1.041
1.862	0.409	0.72		0.455		0.705	1.312	1.358	0.949	0.861	0.72	1.08	1.437	1.117	0.717	0.735	1.01	0.5	0.409	0.433	0.662			0.909
0.784	0.43	1.572		0.388		0.339	0.726	0.845	0.949	0.577	1.199	2.396	1.16	1.938	0.766	0.793	0.705	0.757	0.519	0.391	0.626			0.983
0.583		1.117		0.345		0.351	0.69	1.984	1.324	0.562		1.63	0.925	0.714	0.769	0.562	0.681	0.58		0.485	0.72			0.504
0.443		1.431		0.497		0.491	1.05	0.711	1.282	0.928		0.931	1.511	0.772	0.607	1.3	0.79	0.995		0.433	0.989			0.696
		0.955		0.449		0.47	1.227	1.428	1.022	0.601		2.103	0.964	1.224	1.047	0.537	0.565	0.565		0.4	0.577			0.848
		1.599		0.497			0.882	1.022	1.047	0.97		0.586	2.811	0.735	0.885	0.623	1.273	0.842		0.317	1.157			0.949
		0.922		0.388			0.699	1.575	2.014	1.114		0.305	3.543	1.12	0.653	0.803	0.687	1.291		0.497	0.583			0.674
		1.364					0.766	0.946	1.059	0.574		0.806	0.845	1.083	0.763	0.839	1.129	0.729		0.43	0.473			0.677
		0.906					0.94	1.083	0.906	0.812		1.852	1.248	0.885	0.568	2.481	0.952	0.854		0.598	0.476			0.94
		2.414					1.111	0.61	1.001	0.879		1.572	0.674	1.157	0.537	0.565	0.653	1.016		0.378	0.61			0.897
		1.62					1.016	0.864	0.873	1.147		0.784	1.535	1.389	0.72	0.793	0.662	0.836		0.47	0.461			0.388
		1.709					0.729	0.598	0.818	0.598		0.766	0.549	0.412	0.836	0.684	0.931	0.955		0.507	0.5
		1.419					0.836	0.449	0.876	0.613		0.589	1.218	0.604	1.157	0.418	1.056	0.818		0.51	0.436
		1.099					0.626	0.494	0.873	1.004		1.627	0.714	1.031	0.613	0.723	0.662	1.807			0.702
		1.086					1.343		1.068	0.809		1.34	0.519	1.025	0.705	1.382	0.537	0.912			0.549
		0.876					0.674		0.964	0.943		0.793	1.196	0.571	1.089	0.653	0.522	0.836
		0.934					0.638		1.135	1.654		0.555	1.346	0.702	0.739	1.282	0.729	0.812
		1.022					0.757		1.144	0.742		0.812	1.022	0.485	0.577	1.019	1.157	0.806
		0.845					1.016		1.395	0.595		1.248	0.684	0.662	0.806	0.595	0.684	0.65
		0.586					1.187		0.992	0.449		0.513	0.586	0.797	0.806	0.406	0.629	0.867
		0.522							0.986	0.54		1.074	0.812	1.187	0.769	1.468	0.674	0.674
									0.955	0.803		0.842	1.349	0.693	0.821	0.787	0.476	0.711
									1.334	0.531		0.925	1.92	0.647	0.885	1.7	0.714	1.117
									0.974	0.494		2.271	3.079	0.516	0.726	0.711	0.458	2.261
									0.574	0.543		0.623	0.839	0.705	0.763	0.513	0.726	0.623
									0.931	0.485		1.462	1.447	0.967	1.108	0.641		0.763
										0.516		0.62	0.742	0.415	0.656	0.455		1.242
										0.656		3	0.702	1.019	0.571	0.378		1.526
										0.528		0.769	0.763	1.614	0.797	1.12		0.592
													0.592	1.169	0.906	0.677		1.175
													0.568	1.804	2.753	0.854		0.522
													0.769	0.574	0.607	0.705		1.025
													0.751	0.742	1.062	1.01		0.922
														0.558	2.133	0.726		0.586
														1.361	1.257	0.714		2.057
														0.586	0.998	0.574		0.916
														0.906	0.461	0.729		0.903
														0.787	0.519			0.937
														0.519	0.406			0.784
														0.616	0.357			0.745
														0.623	0.693			1.892
														0.69	0.494			1.941
														0.626	0.385			0.586
														0.995	0.278			0.778
														1.343	0.54			0.784
														0.87	0.43			1.05
														1.877	0.47			0.531
														0.769	0.446			0.687
														1.501	0.653			0.519
														1.819	0.4			0.726
														1.575	1.468			0.592
														1.392	0.449			0.604
														0.946	0.406			1.312
														0.485	0.473			1.013
														2.512	0.327			0.943
														1.019				0.513
														0.513				1.266
														0.351				1.208
														2.1				0.522
														0.482				1.242
														0.894				1.184
														0.784				0.803
														1.227				0.47
														0.623				0.397
														0.671				0.497
														0.903				0.485
														0.287				0.534
														1.602				0.424
														0.54				0.537
														2.014
														0.394
														0.43
														0.616
														0.8
														0.992
														1.55
														0.821
														0.54
														1.202
														0.458
														1.34
														1.172
														0.568
														0.903
														0.674
														0.461
														1.343
														0.854
														1.514
														1.358
														1.23
														0.674
														0.818
														0.94
														0.845
[truncated: 1 more columns]

## Sheet: bg unc-104 fosDN mEJP
1030	1032	1033	1035	1037	1039	1041	1043	1011	1013	1028	1051	1053	1054	1056	1059	1062	1063	1075	1077	1097	1108		1030	1032	1033	1035	1037	1039	1041	1043	1011	1013	1028	1051	1053	1054	1056	1059	1062	1063	1075	1077	1097	1108
Amplitude	Amplitude	Amplitude	Amplitude	Amplitude	Amplitude	Amplitude	Amplitude	Amplitude	Amplitude	Amplitude	Amplitude	Amplitude	Amplitude	Amplitude	Amplitude	Amplitude	Amplitude	Amplitude	Amplitude	Amplitude	Amplitude		0.711111	0.488889	2.91111	2.26667	1.26667	0.888889	1.02222	0.511111	1.53333	0.488889	1.17778	3.4	1.35556	1.86667	1.53333	1.71111	2.46667	1.55556	0.977778	1.44444	0.688889	1.91111
0.705	1.096	1.434	0.711	0.565	0.623	0.8	0.87	0.79	1.025	0.604	0.943	0.665	1.08	1.328	1.291	1.431	4.016	1.288	0.613	1.208	0.958
0.656	0.516	0.995	1.126	0.696	0.882	0.812	0.854	0.903	0.607	0.754	1.532	1.071	0.958	1.535	0.751	0.934	0.925	0.912	0.757	1.746	1.666		0.654156	1.03473	1.49421	1.14857	0.855175	0.8204	0.821913	0.741174	0.913246	0.648409	0.735679	1.37567	0.739951	1.2264	1.10562	0.715143	1.17999	1.95503	0.926818	0.789692	0.947968	1.47297
0.607	0.726	0.778	1.779	0.955	0.656	1.205	1.154	0.616	0.534	0.781	1.569	0.961	1.291	1.117	0.775	0.51	0.537	0.778	0.751	0.824	1.138
1.086	0.861	1.877	1.651	0.827	0.876	0.851	0.803	0.964	0.626	0.641	2.185	0.616	0.681	1.614	0.739	0.732	3.122	0.745	0.641	0.876	1.19
0.681	0.65	1.245	1.019	0.986	1.77	0.598	0.705	0.79	0.595	1.205	2.036	1.108	1.428	0.983	0.571	1.709	3.979	1.016	0.558	0.992	0.748
0.555	0.934	1.398	0.867	1.01	1.614	0.595	0.934	1.013	0.522	0.861	1.114	0.766	3.494	2.008	0.604	2.158	3.137	1.212	0.522	0.894	2.307
0.504	3.659	1.212	0.903	0.818	0.842	0.705	0.946	0.671	0.641	0.574	1.108	0.742	1.141	0.717	0.705	1.59	2.481	1.288	0.867	1.096	2.6
0.729	3.235	0.674	2.304	1.028	0.763	0.644	0.818	0.775	2.615	0.772	1.297	1.105	0.934	2.368	0.964	1.111	1.297	0.751	1.392	1.669	1.578
0.54	1.01	1.807	1.022	1.45	0.827	0.659	0.72	0.87	0.583	0.641	1.059	0.623	0.937	1.328	0.732	0.888	1.688	1.16	0.967	1.291	0.961
0.726	0.778	0.894	0.848	0.8	0.626	0.665	0.732	0.693	1.266	0.671	0.363	1.321	1.614	1.05	0.592	0.934	1.45	0.763	0.867	1.291	3.119
1.639	0.546	1.138	0.781	0.958	0.656	0.839	0.937	1.163	0.543	0.858	0.522	0.613	1.047	1.352	1.105	2.435	2.313	0.974	0.815	0.885	0.839
1.102	0.534	0.684	0.589	1.031	0.781	0.571	0.681	0.885	0.32	1.276	1.154	0.641	0.732	1.584	0.528	0.552	2.036	1.917	0.79	0.949	4.05
0.674	0.473	1.099	1.804	0.912	1.044	0.937	0.629	2.579	0.455	0.574	1.63	0.668	1.205	1.26	1.294	0.549	1.303	1.422	1.184	0.644	2.383
0.565	0.455	1.556	1.431	0.885	1.114	0.812	0.577	0.967	0.412	0.76	1.306	0.873	0.986	1.379	0.787	1.175	2.31	0.543	0.616	0.903	1.422
0.647	0.668	0.549	2.53	0.592	1.654	0.891	0.708	1.819	0.5	0.552	1.517	0.818	1.187	0.589	0.851	0.488	1.373	0.784	0.546	0.47	1.752
0.766	0.354	1.773	0.851	1.08	0.76	0.854	0.677	1.474	0.363	0.516	0.641	0.769	0.949	0.87	0.534	1.062	1.703	0.757	1.05	1.025	2.203
0.906	1.047	1.477	1.16	1.599	0.79	0.723	0.555	0.671	0.549	1.019	0.967	0.861	0.943	1.294	0.726	0.446	1.974	1.129	1.935	0.653	1.157
0.562	3.757	0.946	0.937	0.745	1.251	0.867	0.693	0.943	0.394	0.586	1.84	1.157	1.242	1.462	0.647	0.69	2.994	2.087	1.334	0.845	1.654
0.684	0.415	0.693	1.224	0.659	0.714	0.964	0.647	0.757	0.406	0.687	0.9	0.58	1.26	0.851	1.212	0.433	1.257	0.616	1.169	0.677	1.208
0.705	0.385	0.937	1.138	0.845	0.83	0.653	0.436	0.684	0.366	0.577	1.016	1.01	1.334	1.602	0.836	3.622	0.549	0.87	1.08	1.215	1.242
0.507	0.369	1.038	1.208	1.913	0.909	0.687	0.806	0.864	0.497	1.12	0.702	0.766	4.379	0.87	0.702	1.331	2.963	1.038	0.702	0.934	1.929
0.797	0.296	1.773	0.772	1.123	0.607	0.598	0.671	1.407	0.446	0.778	1.807	0.848	1.392	0.577	1.108	1.929	1.382	0.726	1.105	0.772	0.888
0.583		0.851	1.218	0.668	0.558	0.766	0.494	1.718		0.861	0.851	0.62	0.983	2.31	0.76	2.35	1.074	0.745	0.848	1.102	2.591
0.464		0.635	1.361	1.349	1.202	0.583		1.178		0.824	1.73	0.555	1.584	0.513	0.696	1.068	2.49	0.873	0.772	0.629	1.523
0.641		0.998	1.154	1.48	0.821	0.769		1.096		0.858	0.839	0.696	2.225	0.977	0.574	1.785	1.712	0.812	0.98	0.983	1.678
0.397		1.974	0.897	1.233	0.693	3.687		0.732		0.549	2.96	0.562	1.431	0.9	0.571	0.775	0.888	1.181	1.019	0.69	1.089
0.424		1.205	0.72	0.735	0.748	0.964		1.3		0.665	0.69	0.766	1.52	1.999	0.69	0.662	2.084	0.693	0.69	0.739	1.95
0.455		1.193	1.111	0.552	1.089	0.729		1.175		0.754	0.897	0.745	1.126	0.821	0.65	1.285	1.251	1.053	0.766	0.836	0.507
0.333		1.19	1.837	0.662	0.549	0.705		0.79		0.69	1.022	0.775	1.749	1.547	0.674	1.27	0.571	0.809	0.974	0.751	0.528
0.43		1.23	1.218	0.51	0.699	0.827		0.607		1.285	1.089	0.601	1.248	1.294	0.641	1.105	2.667	1.041	0.97	0.821	1.001
0.488		0.635	0.977	1.001	0.653	0.806		0.626		1.025	1.236	0.696	1.468	0.998	0.604	1.663	1.663	0.806	2.484	0.977	0.97
0.375		0.757	1.141	0.537	0.711	1.346		0.858		0.809	1.511	0.702	1.376	0.977	1.26	1.105	2.002	0.964	0.69		1.001
		0.873	1.26	0.873	0.54	0.989		1.102		0.977	3.098	0.674	0.555	0.775	0.659	1.434	2.402	0.589	0.607		1.273
		3.598	1.566	1.022	0.504	0.809		0.775		0.638	2.374	1.312	0.644	0.943	1.376	3.027	1.184	0.787	0.812		1.053
		0.595	1.611	0.732	0.366	0.952		0.97		0.928	0.54	0.806	0.94	1.044	0.739	1.135	1.852	1.37	0.781		1.096
		1.407	1.086	1.132	0.748	0.635		1.263		0.546	8.255	0.668	0.76	0.647	0.546	1.007	0.903	0.809	0.735		1.175
		1.379	0.812	1.086	0.421	1.123		0.854		0.757	0.787	0.748	1.108	0.677	1.074	1.187	2.005	0.955	0.778		1.959
		5.432	1.419	0.696	0.485	0.845		1.248		0.552	0.757	0.696	1.935	1.035	0.635	2.246	5.45	0.656	0.781		0.461
		2.963	1.276	0.83	0.43	0.58		0.726		0.885	1.41	0.827	0.708	0.803	0.656	1.266	2.258	0.513	0.87		1.935
		1.913	1.373	0.903	1.01	0.458		0.839		0.69	0.916	0.583	1.212	1.12	0.821	1.575	1.318	0.76	0.714		5.109
		1.16	0.888	0.815		0.607		0.687		0.763	1.031	0.97	1.303	1.157	0.964	0.757	0.598	0.668	0.684		0.47
		0.992	0.61	1.343		0.595		0.87		0.626	0.732	0.748	1.807	0.974	1.01	0.659	1.559	0.47	0.665		1.199
		0.916	1.7	1.202		0.4		0.79		0.742	0.998	0.79	1.752	0.708	0.607	2.319	3.189	0.47	0.69		0.763
		0.9	1.453	1.132		0.604		0.79		0.732	0.955	0.723	0.677	0.8	0.955	1.611	1.361	0.98	0.607		0.909
		0.65	1.959	0.677		0.47		1.022		1.147	1.358	1.025	1.016	1.154	0.778	1.016	1.495		0.729		0.949
		1.334	0.784	0.681		0.629		1.364		0.522	1.096	0.986	0.687	1.477	0.598	1.453	8.64		0.726		0.909
		1.303	0.992	0.711				0.974		0.497	1.257	0.983	0.772	1.248	0.778	0.903	0.528		0.577		0.815
		1.733	2.173	0.467				0.8		0.464	1.984	0.864	0.836	1.016	0.571	2.078	2.692		0.754		1.227
		1.12	0.531	0.394				1.007		0.497	1.724	0.586	0.94	0.62	0.656	1.056	2.689		0.629		0.854
		4.764	0.656	0.4				0.69		0.36	0.76	0.516	1.495	0.684	1.517	1.3	1.682		0.565		2.789
		1.691	0.937	0.342				1.169		0.461	1.324	0.552	0.836	0.668	0.647	1.95	1.074		0.729		0.845
		1.309	1.123	0.552				0.815		0.543	2.072	0.583	1.608	1.529	0.574	1.66	0.861		0.854		1.944
		0.784	2.176	0.507				0.693		0.537	1.779	0.452	1.349	1.633	0.723	1.584	1.532		0.8		2.078
		1.797	0.757	0.5				2.805			1.202	0.589	1.059	1.169	0.687	2.09	7.312		0.702		1.437
		1.566	0.937	0.568				0.751			1.022	0.436	1.062	1.346	0.674	0.745	1.791		0.409		1.346
		1.498	1.511	0.479				0.778			1.642	0.33	0.995	1.141	0.739	0.76	2.994		0.507		1.425
		0.922	0.9	0.497				0.787			1.022	0.388	1.248	1.608	0.562	1.273	2.206		0.491		1.077
		1.895	0.848					0.607			1.062	0.507	1.108	1.178	0.851	0.72	0.815		0.467		1.959
		0.998	1.367					0.549			0.943	0.488	1.508	0.983	0.507	0.87	1.34		0.485		1.73
		1.749	1.074					0.461			1.413	0.473	1.34	1.321	0.531	0.745	0.958		0.424		0.766
		1.373	0.967					0.531			1.489	0.534	0.723	1.208	0.693	0.742	1.401		0.406		1.52
		2.008	1.642					0.4			5.786		0.623	1.108	0.479	1.486	1.645		0.613		1.175
		0.757	1.468					0.601			1.16		1.077	0.827	0.482	1.038	1.205		0.421		1.276
		1.077	1.184					0.421			1.605		0.977	0.876	0.473	0.775	0.812		0.293		1.398
		1.34	1.941					0.522			0.742		1.48	0.555	0.552	0.659	1.001		0.571		1.566
		2.371	1.474					0.476			1.062		1.068	0.488	0.513	0.677	1.608				0.671
		0.986	1.804					0.409			1.05		1.279	0.409	0.507	1.031	1.611				1.443
		1.279	0.906					0.647			0.772		1.886	0.8	0.589	1.065	2.628				1.892
		1.361	0.842					0.443			2.301		0.97	0.485	0.497	2.499	0.381				0.952
		2.069	0.537								1.523		1.691		0.455	2.054	0.681				2.1
		0.696	1.263								5.573		0.687		0.47	1.016					0.58
		2.985	2.075								2.625		1.663		0.372	0.943					1.99
		0.766	1.563								0.69		2.13		0.394	1.202					2.634
		1.877	1.398								1.379		0.778		0.339	1.059					1.248
		0.885	1.926								3.54		1.178		0.519	0.772					1.099
		1.257	0.595								2.539		0.848		0.543	0.833					2.075
		1.913	0.867								0.83		1.074		0.58	1.135					1.208
		4.227	0.659								0.815		0.815			1.245					1.508
		2.783	0.87								0.928		0.949			0.729					2.536
		2.347	0.98								1.559		0.925			1.593					0.894
		0.739	1.367								1.889		1.16			1.147					1.584
		1.196	0.873								1.144		1.059			0.565					0.647
		3.58	1.028								1.501		1.355			1.312					1.251
		1.871	0.699								1.651		0.439			0.641					1.373
		0.5	0.83								0.729					0.711					1.532
		1.27	0.693								1.962					1.437					1.141
		1.45	1.102								1.569					1.135
		0.662	0.739								0.955					1.184
		1.328	1.938								1.462					1.233
		4.788	0.986								1.077					0.87
		2.252	0.977								1.486					0.613
		1.749	1.089								0.958					0.476
		1.593	1.086								1.7					0.909
		3.464	2.051								1.535					1.239
		0.699	0.684								0.848					0.668
		1.23	0.916								1.077					0.693
		1.105	0.662								0.781					0.833
		1.471	0.51								1.27					0.595
		1.544	0.494								1.266					2.618
		0.809	0.568								1.254					1.569
		1.608	0.4								1.154					0.522
		1.459	0.433								1.328					1.379
		1.556									0.958					0.94
		1.187									2.762					0.714
		2.307									0.699					0.714
		0.79									2.499					1.331
		1.697									1.16					0.699
		1.334									0.626					1.401
		4.52									1.324					0.964
		1.898									0.592					0.394
		0.958									0.934					0.717
		2.756									1.062
		1.382									1.044
		1.791									2.029
		0.894									0.76
		1.538									1.007
		1.16									1.041
		0.705									1.48
		0.827									2.811
		1.517									0.964
		0.653									1.065
		3.046									2.069
		0.601									1.105
		2.13									0.714
		1.7									1.682
		1.91									1.144
		0.433									1.538
		0.403									0.824
		0.415									0.787
		0.403									1.572
		0.62									0.61
											0.931
											1.16
											0.702
											2.167
											2.188
											0.882
											1.05
											1.694
											1.657
											0.793
											0.436
											0.568
											1.855
											0.916
											0.589
											0.302
											0.62
											0.467
											1.227
											0.491
											2.264
											0.546

## Sheet: bgfosDN mEJP
1016	1018	1020	1023	1064	1068	1070	1071	1073	1087	1090	1092	1094	1104	1110		1016	1018	1020	1023	1064	1068	1070	1071	1073	1087	1090	1092	1094	1104	1110
Amplitude	Amplitude	Amplitude	Amplitude	Amplitude	Amplitude	Amplitude	Amplitude	Amplitude	Amplitude	Amplitude	Amplitude	Amplitude	Amplitude	Amplitude		0.755556	0.777778	1.2	1.57778	1.28889	1.17778	1.68889	0.977778	1.51111	1.51111	1.82222	1.95556	1.17778	1.62222	0.911111
1.987	1.682	0.885	1.184	1.111	1.791	0.931	1.651	1.282	1.01	0.827	0.476	3.067	0.711	0.882
1.81	1.056	0.522	0.906	2.35	1.169	0.772	1.944	1.669	0.562	0.949	1.263	0.403	0.616	1.55		1.24976	1.0824	0.971037	1.16545	0.890017	1.24468	1.05947	1.46152	1.1039	1.06166	0.998122	1.45526	1.07604	0.977507	0.949439
0.778	0.992	0.848	0.897	0.415	1.166	1.251	1.074	2.664	0.827	0.546	1.553	0.894	1.184	1.285
0.958	1.135	0.833	0.87	0.668	0.967	2.097	1.199	0.62	0.87	0.519	1.495	0.546	0.693	1.031
1.547	1.144	0.998	1.111	0.662	1.52	2.386	0.906	1.26	1.102	0.925	1.019	0.885	0.674	1.105
2.322	0.934	1.688	0.757	0.815	1.91	1.212	1.266	1.004	0.589	1.346	1.517	0.854	0.989	0.845
0.705	0.989	1.712	1.147	0.797	1.242	0.864	1.935	0.674	1.041	1.422	0.787	1.602	0.839	1.26
1.489	2.026	0.9	2.917	0.723	1.05	0.943	1.422	0.507	1.782	0.772	1.907	1.3	0.784	0.864
1.099	1.816	0.793	0.912	0.784	0.827	1.083	3.247	0.854	0.858	0.681	2.216	0.879	1.187	0.388
1.178	0.98	0.906	1.083	1.117	1.102	0.989	0.925	1.059	1.382	1.474	1.44	1.028	0.644	0.485
1.12	1.205	0.662	1.425	0.876	1.801	0.69	0.79	0.992	0.83	0.662	2.377	1.282	1.111	0.436
1.544	0.958	1.785	0.507	1.16	0.754	0.995	3.5	1.816	0.705	1.483	0.308	1.425	0.586	0.65
1.459	1.041	1.84	0.589	1.727	0.766	1.016	0.912	0.507	1.047	1.022	0.934	1.08	1.657	0.43
1.453	1.447	1.294	0.629	0.851	1.181	2.032	0.705	0.787	0.995	0.705	1.187	1.089	1.645	0.827
0.851	0.974	1.138	0.751	0.583	1.505	0.565	1.944	1.099	1.617	0.906	0.76	2.325	1.016	0.699
1.34	0.879	1.425	1.349	0.763	0.925	0.909	1.328	0.662	1.608	0.842	2.283	1.154	1.053	1.907
0.5	0.769	0.711	1.465	0.604	1.443	1.874	1.419	0.974	1.062	0.708	1.328	1.166	0.818	1.929
1.642	1.013	0.589	0.867	0.967	1.251	0.977	2.087	1.105	0.626	1.239	1.663	1.306	1.248	0.684
1.578	1.294	0.577	0.998	0.375	0.958	0.961	0.577	0.934	1.419	2.53	0.882	1.215	1.013	0.763
1.77	1.929	0.879	1.035	0.711	1.462	0.772	1.614	0.995	0.775	0.708	1.483	0.684	1.73	2.063
0.793	1.065	1.297	1.642	1.318	0.858	0.98	0.62	0.854	0.998	0.726	1.343	1.08	0.671	0.977
0.69	0.949	0.864	0.726	0.687	1.669	0.601	1.068	1.135	0.922	0.72	3.375	1.041	1.01	0.534
1.337	1.025	2.084	1.486	0.906	1.52	1.718	1.648	0.949	0.76	0.58	3.537	0.421	0.708	0.635
1.175	1.16	0.839	1.385	0.793	0.845	0.876	1.187	0.781	0.995	0.851	1.572	0.76	1.709	1.364
1.001	0.757	2.148	5.893	0.861	0.705	0.772	2.74	0.989	0.552	0.775	1.077	0.717	2.209	0.806
0.562	0.61	0.934	0.961	0.705	1.782	0.912	0.87	1.053	0.995	0.845	1.593	1.434	0.522	0.851
0.909	0.916	2.112	1.093	0.818	1.45	0.967	2.524	1.141	1.047	1.074	1.184	0.821	0.604	1.01
0.58	1.41	0.888	1.163	0.824	1.624	1.01	1.041	0.69	0.766	0.943	0.748	0.702	1.852	1.495
1.392	0.983	0.711	1.053	1.678	1.907	0.604	0.974	1.392	1.129	1.08	0.903	0.842	1.031	1.068
1.505	0.62	0.861	0.845	0.876	1.785	0.781	1.62	1.093	2.502	0.558	1.788	0.909	0.531	1.868
1.874	0.61	0.62	1.254	0.888	1.175	0.72	2.435	0.912	1.077	1.114	1.868	1.111	0.879	0.507
1.053	0.775	0.702	1.52	0.778	1.361	0.745	1.187	0.845	1.144	1.755	1.382	0.504	0.629	0.516
1.917	0.998	1.978	0.72	1.163	1.559	0.739	2.563	0.943	0.705	3.537	2.112	0.867	1.318	0.964
0.574	1.044	1.498	1.208	0.894	1.178	1.038	0.79	1.065	0.708	1.242	0.565	1.086	0.54	0.906
	0.699	0.781	1.05	0.784	0.659	0.845	1.132	1.541	1.126	1.291	1.324	0.36	1.263	0.757
		1.288	2.682	1.373	1.627	0.778	0.607	1.437	0.864	1.334	1.062	0.702	0.888	1.254
		0.836	0.79	0.601	1.526	1.096	1.859	0.876	1.682	1.257	1.288	0.562	1.392	0.9
		0.861	1.059	0.76	1.306	0.836	0.739	1.178	0.571	1.175	0.418	0.787	0.702	0.754
		0.748	0.589	0.513	1.019	0.589	0.848	1.91	0.934	0.839	1.852	2.267	0.69	0.662
		0.629	0.693	0.302	0.763	0.894	2.335	0.925	1.193	1.181	1.761	0.803	2.109	0.772
		0.854	3.238	0.833	0.513	0.797	0.851	0.839	1.376	0.769	1.74	0.8	0.604	0.244
		1.221	1.205	0.476	1.587	0.94	1.797	0.812	1.282	0.87	2.701	0.983	0.5
		0.772	1.627	0.51	1.428	0.854	1.563	1.288	1.419	1.151	2.261	1.019	0.739
		0.781	0.912	0.723	1.358	0.772	0.864	0.613	0.592	1.855	1.3	1.181	0.998
		0.943	1.233	0.43	2.399	0.803		1.328	0.76	1.05	0.964	1.605	0.568
		0.464	0.607	0.87	0.992	0.69		0.806	1.132	0.571	1.596	0.662	0.72
		0.375	0.546	0.885	1.544	1.572		0.8	0.76	0.912	1.752	1.517	1.175
		0.491	1.141	1.321	0.681	0.662		0.729	1.511	0.903	1.041	1.517	0.793
		0.513	0.955	0.858	1.199	0.681		1.013	2.136	1.938	1.611	0.903	1.257
		0.449	1.056	0.854	1.041	0.882		0.812	0.677	1.559	1.129	1.48	0.708
		0.552	1.166	0.702	0.482	1.215		0.613	0.858	0.72	2.679	1.175	0.629
		0.433	1.071	0.977	0.522	1.361		0.946	0.873	0.778	1.935	0.925	1.184
		0.491	1.379	0.653	1.114	0.607		1.63	1.3	0.882	1.016	1.303	0.616
		0.433	1.221	0.937		1.187		0.809	1.205	1.587	1.602		0.842
			1.163	2.573		0.821		2.06	0.766	0.824	0.964		1.114
			0.787	0.5		2.139		1.825	0.955	0.647	1.715		1.471
			1.395	0.607		4.385		0.729	0.851	1.016	1.297		1.031
			1.352	1.331		0.903		2.545	1.248	0.891	1.816		0.858
			1.517			1.495		1.678	1.544	0.949	1.425		0.937
			1.016			0.974		1.047	1.172	0.583	0.623		0.623
			0.607			0.946		0.726	3.064	0.998	0.931		1.587
			1.901			0.781		0.821	0.983	1.727	1.245		0.726
			0.528			1.761		1.923	1.114	1.453	1.407		0.763
			0.479			0.922		1.578	1.08	0.937	3.14		1.108
			1.55			1.477		0.833	0.714	2.838	1.105		0.479
			0.519			0.873		1.093	0.449	1.477	2.628		0.967
			0.552			1.672		1.108	0.488	0.922	2.505		1.776
			0.494			1.202		0.888	0.507	1.038	1.48		0.601
			1.065			0.836				0.595	0.952		0.534
			0.79			1.172				1.004	0.882		0.546
			0.464			1.263				0.311	1.285		1.022
						0.891				0.528	2.032		1.804
						0.546				0.269	0.8		0.623
						0.653				0.418	1.831
						0.397				0.5	1.666
						0.568				0.403	2.67
										0.513	1.303
										0.461	0.882
										0.497	0.797
										0.464	1.422
										0.452	0.833
										0.443	0.726
											0.577
											0.43
											1.648
											1.428
											0.702
											1.959
